# Supplementary material for: Sequence features of viral and human Internal Ribosome Entry Sites predictive of their activity
Source: PLoS Comput Biol. 2017 Sep 18;13(9):e1005734. doi: 10.1371/journal.pcbi.1005734 (PMC5630158; doi:10.1371/journal.pcbi.1005734)
Supplement: S2 Table — (TAB) [file pcbi.1005734.s013.tab]

Oligo_Index	Set	IRES_element	Background	Sites_number	Relative_positions	Oligo_positions	Cap-independent activity(eGFP expression,a.u) Replicate_1	Cap-independent activity(eGFP expression,a.u) Replicate_2	Promoter_activity(eGFP(+)/total reads)	Splicing_score(cDNA/gDNA)	Oligo_sequence
47987	Synthetic_IRES_multiplicity_all_comb	TEV	HBB	0	-	-	206.29	206.29	0	NaN	CTAGGGCGCGCCAGTCCTTATGGGTTAGCTGACACAACTGTGTTCACTAGCAACCTCAAACAGACACCATGGTGCATCTGACTCCTGAGGAGAAGTCTGCCGTTACTGCCCTGTGGGGCAAGGTGAACGTGGATGAAGTTGGTGGTGAGGCCCTGGGCAGGCTGCTGGTGGTCTACCCTTGGACCCAGAGGTCGACTCGGACCGATGGTGAG
47212	Synthetic_IRES_multiplicity_all_comb	TEV	HBB	1	3	55	206.29	206.29	0	NaN	CTAGGGCGCGCCAGTCCTGGTAACACAGCTGACACAACTGTGTTCACTAGCAACCTCAAACAGACACCATGGTACTCCCGACTCCTGAGGAGAAGTCTGCCGTTACTGCCCTGTGGGGCAAGGTGAACGTGGATGAAGTTGGTGGTGAGGCCCTGGGCAGGCTGCTGGTGGTCTACCCTTGGACCCAGAGGTCGACTCGGACCGATGGTGAG
47905	Synthetic_IRES_multiplicity_all_comb	TEV	HBB	1	8	145	206.29	206.29	0	NaN	CTAGGGCGCGCCAGTCCTAAATTCGCTTCTGACACAACTGTGTTCACTAGCAACCTCAAACAGACACCATGGTGCATCTGACTCCTGAGGAGAAGTCTGCCGTTACTGCCCTGTGGGGCAAGGTGAACGTGGATGAAGTTGGTGGTGAGGCCCTGGGCAGGCTACTCCCGGTCTACCCTTGGACCCAGAGGTCGACTCGGACCGATGGTGAG
47991	Synthetic_IRES_multiplicity_all_comb	TEV	HBB	1	9	163	731.84	584.86	0.015267	0.26292	CTAGGGCGCGCCAGTCCTTGAGTGCATGCTGACACAACTGTGTTCACTAGCAACCTCAAACAGACACCATGGTGCATCTGACTCCTGAGGAGAAGTCTGCCGTTACTGCCCTGTGGGGCAAGGTGAACGTGGATGAAGTTGGTGGTGAGGCCCTGGGCAGGCTGCTGGTGGTCTACCCTTTACTCCCGAGGTCGACTCGGACCGATGGTGAG
48067	Synthetic_IRES_multiplicity_all_comb	TEV	HBB	1	7	127	206.29	206.29	0	NaN	CTAGGGCGCGCCAGTCCTCTAGCGGTGCCTGACACAACTGTGTTCACTAGCAACCTCAAACAGACACCATGGTGCATCTGACTCCTGAGGAGAAGTCTGCCGTTACTGCCCTGTGGGGCAAGGTGAACGTGGATGAAGTTGGTGTACTCCCCCTGGGCAGGCTGCTGGTGGTCTACCCTTGGACCCAGAGGTCGACTCGGACCGATGGTGAG
48155	Synthetic_IRES_multiplicity_all_comb	TEV	HBB	1	6	109	206.29	206.29	0	NaN	CTAGGGCGCGCCAGTCCTATTGAAAGAACTGACACAACTGTGTTCACTAGCAACCTCAAACAGACACCATGGTGCATCTGACTCCTGAGGAGAAGTCTGCCGTTACTGCCCTGTGGGGCAAGGTGATACTCCCTGAAGTTGGTGGTGAGGCCCTGGGCAGGCTGCTGGTGGTCTACCCTTGGACCCAGAGGTCGACTCGGACCGATGGTGAG
48275	Synthetic_IRES_multiplicity_all_comb	TEV	HBB	1	5	91	206.29	206.29	0	NaN	CTAGGGCGCGCCAGTCCTGCTCAATTGCCTGACACAACTGTGTTCACTAGCAACCTCAAACAGACACCATGGTGCATCTGACTCCTGAGGAGAAGTCTGCCGTTACTGTACTCCCGGGCAAGGTGAACGTGGATGAAGTTGGTGGTGAGGCCCTGGGCAGGCTGCTGGTGGTCTACCCTTGGACCCAGAGGTCGACTCGGACCGATGGTGAG
48804	Synthetic_IRES_multiplicity_all_comb	TEV	HBB	1	4	73	206.29	206.29	0	NaN	CTAGGGCGCGCCAGTCCTATGTTGCCCACTGACACAACTGTGTTCACTAGCAACCTCAAACAGACACCATGGTGCATCTGACTCCTGAGGTACTCCCTGCCGTTACTGCCCTGTGGGGCAAGGTGAACGTGGATGAAGTTGGTGGTGAGGCCCTGGGCAGGCTGCTGGTGGTCTACCCTTGGACCCAGAGGTCGACTCGGACCGATGGTGAG
49297	Synthetic_IRES_multiplicity_all_comb	TEV	HBB	1	2	37	206.29	206.29	0	NaN	CTAGGGCGCGCCAGTCCTGCCCGACCTGCTGACACAACTGTGTTCACTAGCAACTACTCCCAGACACCATGGTGCATCTGACTCCTGAGGAGAAGTCTGCCGTTACTGCCCTGTGGGGCAAGGTGAACGTGGATGAAGTTGGTGGTGAGGCCCTGGGCAGGCTGCTGGTGGTCTACCCTTGGACCCAGAGGTCGACTCGGACCGATGGTGAG
47210	Synthetic_IRES_multiplicity_all_comb	TEV	HBB	2	3,8	55,145	206.29	206.29	0.061846	NaN	CTAGGGCGCGCCAGTCCTGGACAAATGCCTGACACAACTGTGTTCACTAGCAACCTCAAACAGACACCATGGTACTCCCGACTCCTGAGGAGAAGTCTGCCGTTACTGCCCTGTGGGGCAAGGTGAACGTGGATGAAGTTGGTGGTGAGGCCCTGGGCAGGCTACTCCCGGTCTACCCTTGGACCCAGAGGTCGACTCGGACCGATGGTGAG
47213	Synthetic_IRES_multiplicity_all_comb	TEV	HBB	2	3,9	55,163	206.29	206.29	0	NaN	CTAGGGCGCGCCAGTCCTGGTCGTCATACTGACACAACTGTGTTCACTAGCAACCTCAAACAGACACCATGGTACTCCCGACTCCTGAGGAGAAGTCTGCCGTTACTGCCCTGTGGGGCAAGGTGAACGTGGATGAAGTTGGTGGTGAGGCCCTGGGCAGGCTGCTGGTGGTCTACCCTTTACTCCCGAGGTCGACTCGGACCGATGGTGAG
47216	Synthetic_IRES_multiplicity_all_comb	TEV	HBB	2	3,7	55,127	206.29	206.29	0	NaN	CTAGGGCGCGCCAGTCCTCGACAGTCGACTGACACAACTGTGTTCACTAGCAACCTCAAACAGACACCATGGTACTCCCGACTCCTGAGGAGAAGTCTGCCGTTACTGCCCTGTGGGGCAAGGTGAACGTGGATGAAGTTGGTGTACTCCCCCTGGGCAGGCTGCTGGTGGTCTACCCTTGGACCCAGAGGTCGACTCGGACCGATGGTGAG
47220	Synthetic_IRES_multiplicity_all_comb	TEV	HBB	2	3,6	55,109	206.29	206.29	0.0020053	NaN	CTAGGGCGCGCCAGTCCTTACAGTCGATCTGACACAACTGTGTTCACTAGCAACCTCAAACAGACACCATGGTACTCCCGACTCCTGAGGAGAAGTCTGCCGTTACTGCCCTGTGGGGCAAGGTGATACTCCCTGAAGTTGGTGGTGAGGCCCTGGGCAGGCTGCTGGTGGTCTACCCTTGGACCCAGAGGTCGACTCGGACCGATGGTGAG
47228	Synthetic_IRES_multiplicity_all_comb	TEV	HBB	2	3,5	55,91	206.29	206.29	0	NaN	CTAGGGCGCGCCAGTCCTGTCGACTCTCCTGACACAACTGTGTTCACTAGCAACCTCAAACAGACACCATGGTACTCCCGACTCCTGAGGAGAAGTCTGCCGTTACTGTACTCCCGGGCAAGGTGAACGTGGATGAAGTTGGTGGTGAGGCCCTGGGCAGGCTGCTGGTGGTCTACCCTTGGACCCAGAGGTCGACTCGGACCGATGGTGAG
47244	Synthetic_IRES_multiplicity_all_comb	TEV	HBB	2	3,4	55,73	206.29	206.29	0	NaN	CTAGGGCGCGCCAGTCCTCGAATGAGTGCTGACACAACTGTGTTCACTAGCAACCTCAAACAGACACCATGGTACTCCCGACTCCTGAGGTACTCCCTGCCGTTACTGCCCTGTGGGGCAAGGTGAACGTGGATGAAGTTGGTGGTGAGGCCCTGGGCAGGCTGCTGGTGGTCTACCCTTGGACCCAGAGGTCGACTCGGACCGATGGTGAG
47907	Synthetic_IRES_multiplicity_all_comb	TEV	HBB	2	8,9	145,163	206.29	206.29	0.007632	NaN	CTAGGGCGCGCCAGTCCTCTTCGCTAGTCTGACACAACTGTGTTCACTAGCAACCTCAAACAGACACCATGGTGCATCTGACTCCTGAGGAGAAGTCTGCCGTTACTGCCCTGTGGGGCAAGGTGAACGTGGATGAAGTTGGTGGTGAGGCCCTGGGCAGGCTACTCCCGGTCTACCCTTTACTCCCGAGGTCGACTCGGACCGATGGTGAG
48065	Synthetic_IRES_multiplicity_all_comb	TEV	HBB	2	7,8	127,145	206.29	206.29	0	NaN	CTAGGGCGCGCCAGTCCTAGTTAGCGGTCTGACACAACTGTGTTCACTAGCAACCTCAAACAGACACCATGGTGCATCTGACTCCTGAGGAGAAGTCTGCCGTTACTGCCCTGTGGGGCAAGGTGAACGTGGATGAAGTTGGTGTACTCCCCCTGGGCAGGCTACTCCCGGTCTACCCTTGGACCCAGAGGTCGACTCGGACCGATGGTGAG
48068	Synthetic_IRES_multiplicity_all_comb	TEV	HBB	2	7,9	127,163	206.29	206.29	0.031407	NaN	CTAGGGCGCGCCAGTCCTCAGCGGTGATCTGACACAACTGTGTTCACTAGCAACCTCAAACAGACACCATGGTGCATCTGACTCCTGAGGAGAAGTCTGCCGTTACTGCCCTGTGGGGCAAGGTGAACGTGGATGAAGTTGGTGTACTCCCCCTGGGCAGGCTGCTGGTGGTCTACCCTTTACTCCCGAGGTCGACTCGGACCGATGGTGAG
48153	Synthetic_IRES_multiplicity_all_comb	TEV	HBB	2	6,8	109,145	206.29	206.29	0.024546	NaN	CTAGGGCGCGCCAGTCCTGCATTGAACTCTGACACAACTGTGTTCACTAGCAACCTCAAACAGACACCATGGTGCATCTGACTCCTGAGGAGAAGTCTGCCGTTACTGCCCTGTGGGGCAAGGTGATACTCCCTGAAGTTGGTGGTGAGGCCCTGGGCAGGCTACTCCCGGTCTACCCTTGGACCCAGAGGTCGACTCGGACCGATGGTGAG
48156	Synthetic_IRES_multiplicity_all_comb	TEV	HBB	2	6,9	109,163	1591.4	1489.2	0.041889	-3.6693	CTAGGGCGCGCCAGTCCTTCAATGACGACTGACACAACTGTGTTCACTAGCAACCTCAAACAGACACCATGGTGCATCTGACTCCTGAGGAGAAGTCTGCCGTTACTGCCCTGTGGGGCAAGGTGATACTCCCTGAAGTTGGTGGTGAGGCCCTGGGCAGGCTGCTGGTGGTCTACCCTTTACTCCCGAGGTCGACTCGGACCGATGGTGAG
48159	Synthetic_IRES_multiplicity_all_comb	TEV	HBB	2	6,7	109,127	206.29	206.29	0	NaN	CTAGGGCGCGCCAGTCCTAATTGAACGTCTGACACAACTGTGTTCACTAGCAACCTCAAACAGACACCATGGTGCATCTGACTCCTGAGGAGAAGTCTGCCGTTACTGCCCTGTGGGGCAAGGTGATACTCCCTGAAGTTGGTGTACTCCCCCTGGGCAGGCTGCTGGTGGTCTACCCTTGGACCCAGAGGTCGACTCGGACCGATGGTGAG
48271	Synthetic_IRES_multiplicity_all_comb	TEV	HBB	2	5,8	91,145	1839.9	2248.3	0	0.38923	CTAGGGCGCGCCAGTCCTTGCATTGAGACTGACACAACTGTGTTCACTAGCAACCTCAAACAGACACCATGGTGCATCTGACTCCTGAGGAGAAGTCTGCCGTTACTGTACTCCCGGGCAAGGTGAACGTGGATGAAGTTGGTGGTGAGGCCCTGGGCAGGCTACTCCCGGTCTACCCTTGGACCCAGAGGTCGACTCGGACCGATGGTGAG
48277	Synthetic_IRES_multiplicity_all_comb	TEV	HBB	2	5,9	91,163	378.22	997.81	0	-3.9382	CTAGGGCGCGCCAGTCCTATTGACCAGTCTGACACAACTGTGTTCACTAGCAACCTCAAACAGACACCATGGTGCATCTGACTCCTGAGGAGAAGTCTGCCGTTACTGTACTCCCGGGCAAGGTGAACGTGGATGAAGTTGGTGGTGAGGCCCTGGGCAGGCTGCTGGTGGTCTACCCTTTACTCCCGAGGTCGACTCGGACCGATGGTGAG
48280	Synthetic_IRES_multiplicity_all_comb	TEV	HBB	2	5,7	91,127	22960	25187	0	-1.8976	CTAGGGCGCGCCAGTCCTCTCATTGAACCTGACACAACTGTGTTCACTAGCAACCTCAAACAGACACCATGGTGCATCTGACTCCTGAGGAGAAGTCTGCCGTTACTGTACTCCCGGGCAAGGTGAACGTGGATGAAGTTGGTGTACTCCCCCTGGGCAGGCTGCTGGTGGTCTACCCTTGGACCCAGAGGTCGACTCGGACCGATGGTGAG
48284	Synthetic_IRES_multiplicity_all_comb	TEV	HBB	2	5,6	91,109	551.32	206.29	0	NaN	CTAGGGCGCGCCAGTCCTATTGAAGAGCCTGACACAACTGTGTTCACTAGCAACCTCAAACAGACACCATGGTGCATCTGACTCCTGAGGAGAAGTCTGCCGTTACTGTACTCCCGGGCAAGGTGATACTCCCTGAAGTTGGTGGTGAGGCCCTGGGCAGGCTGCTGGTGGTCTACCCTTGGACCCAGAGGTCGACTCGGACCGATGGTGAG
48802	Synthetic_IRES_multiplicity_all_comb	TEV	HBB	2	4,8	73,145	206.29	206.29	0.054123	NaN	CTAGGGCGCGCCAGTCCTCTGTTGGGCACTGACACAACTGTGTTCACTAGCAACCTCAAACAGACACCATGGTGCATCTGACTCCTGAGGTACTCCCTGCCGTTACTGCCCTGTGGGGCAAGGTGAACGTGGATGAAGTTGGTGGTGAGGCCCTGGGCAGGCTACTCCCGGTCTACCCTTGGACCCAGAGGTCGACTCGGACCGATGGTGAG
48806	Synthetic_IRES_multiplicity_all_comb	TEV	HBB	2	4,9	73,163	206.29	206.29	0	NaN	CTAGGGCGCGCCAGTCCTACGCCCAAATCTGACACAACTGTGTTCACTAGCAACCTCAAACAGACACCATGGTGCATCTGACTCCTGAGGTACTCCCTGCCGTTACTGCCCTGTGGGGCAAGGTGAACGTGGATGAAGTTGGTGGTGAGGCCCTGGGCAGGCTGCTGGTGGTCTACCCTTTACTCCCGAGGTCGACTCGGACCGATGGTGAG
48809	Synthetic_IRES_multiplicity_all_comb	TEV	HBB	2	4,7	73,127	16779	206.29	0	-1.5744	CTAGGGCGCGCCAGTCCTTTCAGCCCACCTGACACAACTGTGTTCACTAGCAACCTCAAACAGACACCATGGTGCATCTGACTCCTGAGGTACTCCCTGCCGTTACTGCCCTGTGGGGCAAGGTGAACGTGGATGAAGTTGGTGTACTCCCCCTGGGCAGGCTGCTGGTGGTCTACCCTTGGACCCAGAGGTCGACTCGGACCGATGGTGAG
48813	Synthetic_IRES_multiplicity_all_comb	TEV	HBB	2	4,6	73,109	206.29	206.29	0.0034116	NaN	CTAGGGCGCGCCAGTCCTATATGCCCAGCTGACACAACTGTGTTCACTAGCAACCTCAAACAGACACCATGGTGCATCTGACTCCTGAGGTACTCCCTGCCGTTACTGCCCTGTGGGGCAAGGTGATACTCCCTGAAGTTGGTGGTGAGGCCCTGGGCAGGCTGCTGGTGGTCTACCCTTGGACCCAGAGGTCGACTCGGACCGATGGTGAG
48821	Synthetic_IRES_multiplicity_all_comb	TEV	HBB	2	4,5	73,91	206.29	206.29	0.028477	NaN	CTAGGGCGCGCCAGTCCTTGTTGCCCACCTGACACAACTGTGTTCACTAGCAACCTCAAACAGACACCATGGTGCATCTGACTCCTGAGGTACTCCCTGCCGTTACTGTACTCCCGGGCAAGGTGAACGTGGATGAAGTTGGTGGTGAGGCCCTGGGCAGGCTGCTGGTGGTCTACCCTTGGACCCAGAGGTCGACTCGGACCGATGGTGAG
49233	Synthetic_IRES_multiplicity_all_comb	TEV	HBB	2	2,3	37,55	206.29	206.29	0	NaN	CTAGGGCGCGCCAGTCCTGTTAGTACCTCTGACACAACTGTGTTCACTAGCAACTACTCCCAGACACCATGGTACTCCCGACTCCTGAGGAGAAGTCTGCCGTTACTGCCCTGTGGGGCAAGGTGAACGTGGATGAAGTTGGTGGTGAGGCCCTGGGCAGGCTGCTGGTGGTCTACCCTTGGACCCAGAGGTCGACTCGGACCGATGGTGAG
49295	Synthetic_IRES_multiplicity_all_comb	TEV	HBB	2	2,8	37,145	1126.5	1969.2	0	-0.044319	CTAGGGCGCGCCAGTCCTTGCCCGACACCTGACACAACTGTGTTCACTAGCAACTACTCCCAGACACCATGGTGCATCTGACTCCTGAGGAGAAGTCTGCCGTTACTGCCCTGTGGGGCAAGGTGAACGTGGATGAAGTTGGTGGTGAGGCCCTGGGCAGGCTACTCCCGGTCTACCCTTGGACCCAGAGGTCGACTCGGACCGATGGTGAG
49298	Synthetic_IRES_multiplicity_all_comb	TEV	HBB	2	2,9	37,163	206.29	206.29	0	NaN	CTAGGGCGCGCCAGTCCTGCCCGTACACCTGACACAACTGTGTTCACTAGCAACTACTCCCAGACACCATGGTGCATCTGACTCCTGAGGAGAAGTCTGCCGTTACTGCCCTGTGGGGCAAGGTGAACGTGGATGAAGTTGGTGGTGAGGCCCTGGGCAGGCTGCTGGTGGTCTACCCTTTACTCCCGAGGTCGACTCGGACCGATGGTGAG
49301	Synthetic_IRES_multiplicity_all_comb	TEV	HBB	2	2,7	37,127	206.29	206.29	0	NaN	CTAGGGCGCGCCAGTCCTACTCACGGGCCTGACACAACTGTGTTCACTAGCAACTACTCCCAGACACCATGGTGCATCTGACTCCTGAGGAGAAGTCTGCCGTTACTGCCCTGTGGGGCAAGGTGAACGTGGATGAAGTTGGTGTACTCCCCCTGGGCAGGCTGCTGGTGGTCTACCCTTGGACCCAGAGGTCGACTCGGACCGATGGTGAG
49305	Synthetic_IRES_multiplicity_all_comb	TEV	HBB	2	2,6	37,109	206.29	206.29	0.030393	NaN	CTAGGGCGCGCCAGTCCTTGGTCGGGCTCTGACACAACTGTGTTCACTAGCAACTACTCCCAGACACCATGGTGCATCTGACTCCTGAGGAGAAGTCTGCCGTTACTGCCCTGTGGGGCAAGGTGATACTCCCTGAAGTTGGTGGTGAGGCCCTGGGCAGGCTGCTGGTGGTCTACCCTTGGACCCAGAGGTCGACTCGGACCGATGGTGAG
49313	Synthetic_IRES_multiplicity_all_comb	TEV	HBB	2	2,5	37,91	206.29	206.29	0	NaN	CTAGGGCGCGCCAGTCCTAATCGGGCCCCTGACACAACTGTGTTCACTAGCAACTACTCCCAGACACCATGGTGCATCTGACTCCTGAGGAGAAGTCTGCCGTTACTGTACTCCCGGGCAAGGTGAACGTGGATGAAGTTGGTGGTGAGGCCCTGGGCAGGCTGCTGGTGGTCTACCCTTGGACCCAGAGGTCGACTCGGACCGATGGTGAG
49329	Synthetic_IRES_multiplicity_all_comb	TEV	HBB	2	2,4	37,73	206.29	206.29	0	NaN	CTAGGGCGCGCCAGTCCTTAGCATACGCCTGACACAACTGTGTTCACTAGCAACTACTCCCAGACACCATGGTGCATCTGACTCCTGAGGTACTCCCTGCCGTTACTGCCCTGTGGGGCAAGGTGAACGTGGATGAAGTTGGTGGTGAGGCCCTGGGCAGGCTGCTGGTGGTCTACCCTTGGACCCAGAGGTCGACTCGGACCGATGGTGAG
47211	Synthetic_IRES_multiplicity_all_comb	TEV	HBB	3	3,8,9	55,145,163	206.29	206.29	0	NaN	CTAGGGCGCGCCAGTCCTGGACAAACTGCTGACACAACTGTGTTCACTAGCAACCTCAAACAGACACCATGGTACTCCCGACTCCTGAGGAGAAGTCTGCCGTTACTGCCCTGTGGGGCAAGGTGAACGTGGATGAAGTTGGTGGTGAGGCCCTGGGCAGGCTACTCCCGGTCTACCCTTTACTCCCGAGGTCGACTCGGACCGATGGTGAG
47214	Synthetic_IRES_multiplicity_all_comb	TEV	HBB	3	3,7,8	55,127,145	206.29	206.29	0	NaN	CTAGGGCGCGCCAGTCCTGGACTGTCTTCTGACACAACTGTGTTCACTAGCAACCTCAAACAGACACCATGGTACTCCCGACTCCTGAGGAGAAGTCTGCCGTTACTGCCCTGTGGGGCAAGGTGAACGTGGATGAAGTTGGTGTACTCCCCCTGGGCAGGCTACTCCCGGTCTACCCTTGGACCCAGAGGTCGACTCGGACCGATGGTGAG
47217	Synthetic_IRES_multiplicity_all_comb	TEV	HBB	3	3,7,9	55,127,163	206.29	206.29	0	NaN	CTAGGGCGCGCCAGTCCTCAGAGTCGACCTGACACAACTGTGTTCACTAGCAACCTCAAACAGACACCATGGTACTCCCGACTCCTGAGGAGAAGTCTGCCGTTACTGCCCTGTGGGGCAAGGTGAACGTGGATGAAGTTGGTGTACTCCCCCTGGGCAGGCTGCTGGTGGTCTACCCTTTACTCCCGAGGTCGACTCGGACCGATGGTGAG
47218	Synthetic_IRES_multiplicity_all_comb	TEV	HBB	3	3,6,8	55,109,145	206.29	206.29	0	NaN	CTAGGGCGCGCCAGTCCTTCGACTTTACCTGACACAACTGTGTTCACTAGCAACCTCAAACAGACACCATGGTACTCCCGACTCCTGAGGAGAAGTCTGCCGTTACTGCCCTGTGGGGCAAGGTGATACTCCCTGAAGTTGGTGGTGAGGCCCTGGGCAGGCTACTCCCGGTCTACCCTTGGACCCAGAGGTCGACTCGGACCGATGGTGAG
47221	Synthetic_IRES_multiplicity_all_comb	TEV	HBB	3	3,6,9	55,109,163	206.29	206.29	0	NaN	CTAGGGCGCGCCAGTCCTAGTCGATACCCTGACACAACTGTGTTCACTAGCAACCTCAAACAGACACCATGGTACTCCCGACTCCTGAGGAGAAGTCTGCCGTTACTGCCCTGTGGGGCAAGGTGATACTCCCTGAAGTTGGTGGTGAGGCCCTGGGCAGGCTGCTGGTGGTCTACCCTTTACTCCCGAGGTCGACTCGGACCGATGGTGAG
47224	Synthetic_IRES_multiplicity_all_comb	TEV	HBB	3	3,6,7	55,109,127	206.29	206.29	0	NaN	CTAGGGCGCGCCAGTCCTGTAGTCGATACTGACACAACTGTGTTCACTAGCAACCTCAAACAGACACCATGGTACTCCCGACTCCTGAGGAGAAGTCTGCCGTTACTGCCCTGTGGGGCAAGGTGATACTCCCTGAAGTTGGTGTACTCCCCCTGGGCAGGCTGCTGGTGGTCTACCCTTGGACCCAGAGGTCGACTCGGACCGATGGTGAG
47226	Synthetic_IRES_multiplicity_all_comb	TEV	HBB	3	3,5,8	55,91,145	206.29	206.29	0	NaN	CTAGGGCGCGCCAGTCCTTCGACTGTCACTGACACAACTGTGTTCACTAGCAACCTCAAACAGACACCATGGTACTCCCGACTCCTGAGGAGAAGTCTGCCGTTACTGTACTCCCGGGCAAGGTGAACGTGGATGAAGTTGGTGGTGAGGCCCTGGGCAGGCTACTCCCGGTCTACCCTTGGACCCAGAGGTCGACTCGGACCGATGGTGAG
47229	Synthetic_IRES_multiplicity_all_comb	TEV	HBB	3	3,5,9	55,91,163	206.29	206.29	0	NaN	CTAGGGCGCGCCAGTCCTCTCGACTTGCCTGACACAACTGTGTTCACTAGCAACCTCAAACAGACACCATGGTACTCCCGACTCCTGAGGAGAAGTCTGCCGTTACTGTACTCCCGGGCAAGGTGAACGTGGATGAAGTTGGTGGTGAGGCCCTGGGCAGGCTGCTGGTGGTCTACCCTTTACTCCCGAGGTCGACTCGGACCGATGGTGAG
47232	Synthetic_IRES_multiplicity_all_comb	TEV	HBB	3	3,5,7	55,91,127	206.29	206.29	0.0016882	NaN	CTAGGGCGCGCCAGTCCTAAGCGTTTCGCTGACACAACTGTGTTCACTAGCAACCTCAAACAGACACCATGGTACTCCCGACTCCTGAGGAGAAGTCTGCCGTTACTGTACTCCCGGGCAAGGTGAACGTGGATGAAGTTGGTGTACTCCCCCTGGGCAGGCTGCTGGTGGTCTACCCTTGGACCCAGAGGTCGACTCGGACCGATGGTGAG
47236	Synthetic_IRES_multiplicity_all_comb	TEV	HBB	3	3,5,6	55,91,109	206.29	206.29	0	NaN	CTAGGGCGCGCCAGTCCTGCGTTTGAACCTGACACAACTGTGTTCACTAGCAACCTCAAACAGACACCATGGTACTCCCGACTCCTGAGGAGAAGTCTGCCGTTACTGTACTCCCGGGCAAGGTGATACTCCCTGAAGTTGGTGGTGAGGCCCTGGGCAGGCTGCTGGTGGTCTACCCTTGGACCCAGAGGTCGACTCGGACCGATGGTGAG
47242	Synthetic_IRES_multiplicity_all_comb	TEV	HBB	3	3,4,8	55,73,145	574.82	770.87	0	NaN	CTAGGGCGCGCCAGTCCTGTATCTTTTGCTGACACAACTGTGTTCACTAGCAACCTCAAACAGACACCATGGTACTCCCGACTCCTGAGGTACTCCCTGCCGTTACTGCCCTGTGGGGCAAGGTGAACGTGGATGAAGTTGGTGGTGAGGCCCTGGGCAGGCTACTCCCGGTCTACCCTTGGACCCAGAGGTCGACTCGGACCGATGGTGAG
47245	Synthetic_IRES_multiplicity_all_comb	TEV	HBB	3	3,4,9	55,73,163	206.29	206.29	0	NaN	CTAGGGCGCGCCAGTCCTCGAAGTACCTCTGACACAACTGTGTTCACTAGCAACCTCAAACAGACACCATGGTACTCCCGACTCCTGAGGTACTCCCTGCCGTTACTGCCCTGTGGGGCAAGGTGAACGTGGATGAAGTTGGTGGTGAGGCCCTGGGCAGGCTGCTGGTGGTCTACCCTTTACTCCCGAGGTCGACTCGGACCGATGGTGAG
47248	Synthetic_IRES_multiplicity_all_comb	TEV	HBB	3	3,4,7	55,73,127	206.29	206.29	0	NaN	CTAGGGCGCGCCAGTCCTGAGGTACACACTGACACAACTGTGTTCACTAGCAACCTCAAACAGACACCATGGTACTCCCGACTCCTGAGGTACTCCCTGCCGTTACTGCCCTGTGGGGCAAGGTGAACGTGGATGAAGTTGGTGTACTCCCCCTGGGCAGGCTGCTGGTGGTCTACCCTTGGACCCAGAGGTCGACTCGGACCGATGGTGAG
47252	Synthetic_IRES_multiplicity_all_comb	TEV	HBB	3	3,4,6	55,73,109	206.29	206.29	0	NaN	CTAGGGCGCGCCAGTCCTGAGAAATTCGCTGACACAACTGTGTTCACTAGCAACCTCAAACAGACACCATGGTACTCCCGACTCCTGAGGTACTCCCTGCCGTTACTGCCCTGTGGGGCAAGGTGATACTCCCTGAAGTTGGTGGTGAGGCCCTGGGCAGGCTGCTGGTGGTCTACCCTTGGACCCAGAGGTCGACTCGGACCGATGGTGAG
47260	Synthetic_IRES_multiplicity_all_comb	TEV	HBB	3	3,4,5	55,73,91	206.29	206.29	0.0050952	NaN	CTAGGGCGCGCCAGTCCTATGAAATTTCCTGACACAACTGTGTTCACTAGCAACCTCAAACAGACACCATGGTACTCCCGACTCCTGAGGTACTCCCTGCCGTTACTGTACTCCCGGGCAAGGTGAACGTGGATGAAGTTGGTGGTGAGGCCCTGGGCAGGCTGCTGGTGGTCTACCCTTGGACCCAGAGGTCGACTCGGACCGATGGTGAG
48066	Synthetic_IRES_multiplicity_all_comb	TEV	HBB	3	7,8,9	127,145,163	206.29	206.29	0	NaN	CTAGGGCGCGCCAGTCCTTGAGCGGTATCTGACACAACTGTGTTCACTAGCAACCTCAAACAGACACCATGGTGCATCTGACTCCTGAGGAGAAGTCTGCCGTTACTGCCCTGTGGGGCAAGGTGAACGTGGATGAAGTTGGTGTACTCCCCCTGGGCAGGCTACTCCCGGTCTACCCTTTACTCCCGAGGTCGACTCGGACCGATGGTGAG
48154	Synthetic_IRES_multiplicity_all_comb	TEV	HBB	3	6,8,9	109,145,163	206.29	206.29	0.0012483	NaN	CTAGGGCGCGCCAGTCCTAACAATTGCTCTGACACAACTGTGTTCACTAGCAACCTCAAACAGACACCATGGTGCATCTGACTCCTGAGGAGAAGTCTGCCGTTACTGCCCTGTGGGGCAAGGTGATACTCCCTGAAGTTGGTGGTGAGGCCCTGGGCAGGCTACTCCCGGTCTACCCTTTACTCCCGAGGTCGACTCGGACCGATGGTGAG
48157	Synthetic_IRES_multiplicity_all_comb	TEV	HBB	3	6,7,8	109,127,145	206.29	206.29	0.040352	NaN	CTAGGGCGCGCCAGTCCTATTGCGGTGGCTGACACAACTGTGTTCACTAGCAACCTCAAACAGACACCATGGTGCATCTGACTCCTGAGGAGAAGTCTGCCGTTACTGCCCTGTGGGGCAAGGTGATACTCCCTGAAGTTGGTGTACTCCCCCTGGGCAGGCTACTCCCGGTCTACCCTTGGACCCAGAGGTCGACTCGGACCGATGGTGAG
48160	Synthetic_IRES_multiplicity_all_comb	TEV	HBB	3	6,7,9	109,127,163	206.29	206.29	0	NaN	CTAGGGCGCGCCAGTCCTGACATTGCACCTGACACAACTGTGTTCACTAGCAACCTCAAACAGACACCATGGTGCATCTGACTCCTGAGGAGAAGTCTGCCGTTACTGCCCTGTGGGGCAAGGTGATACTCCCTGAAGTTGGTGTACTCCCCCTGGGCAGGCTGCTGGTGGTCTACCCTTTACTCCCGAGGTCGACTCGGACCGATGGTGAG
48272	Synthetic_IRES_multiplicity_all_comb	TEV	HBB	3	5,8,9	91,145,163	206.29	206.29	0	NaN	CTAGGGCGCGCCAGTCCTTCAATTTGAACTGACACAACTGTGTTCACTAGCAACCTCAAACAGACACCATGGTGCATCTGACTCCTGAGGAGAAGTCTGCCGTTACTGTACTCCCGGGCAAGGTGAACGTGGATGAAGTTGGTGGTGAGGCCCTGGGCAGGCTACTCCCGGTCTACCCTTTACTCCCGAGGTCGACTCGGACCGATGGTGAG
48278	Synthetic_IRES_multiplicity_all_comb	TEV	HBB	3	5,7,8	91,127,145	206.29	206.29	0	NaN	CTAGGGCGCGCCAGTCCTGATCACATTGCTGACACAACTGTGTTCACTAGCAACCTCAAACAGACACCATGGTGCATCTGACTCCTGAGGAGAAGTCTGCCGTTACTGTACTCCCGGGCAAGGTGAACGTGGATGAAGTTGGTGTACTCCCCCTGGGCAGGCTACTCCCGGTCTACCCTTGGACCCAGAGGTCGACTCGGACCGATGGTGAG
48281	Synthetic_IRES_multiplicity_all_comb	TEV	HBB	3	5,7,9	91,127,163	206.29	206.29	0	NaN	CTAGGGCGCGCCAGTCCTCCTTTGCAATCTGACACAACTGTGTTCACTAGCAACCTCAAACAGACACCATGGTGCATCTGACTCCTGAGGAGAAGTCTGCCGTTACTGTACTCCCGGGCAAGGTGAACGTGGATGAAGTTGGTGTACTCCCCCTGGGCAGGCTGCTGGTGGTCTACCCTTTACTCCCGAGGTCGACTCGGACCGATGGTGAG
48282	Synthetic_IRES_multiplicity_all_comb	TEV	HBB	3	5,6,8	91,109,145	206.29	206.29	0	NaN	CTAGGGCGCGCCAGTCCTCAATCAGGACCTGACACAACTGTGTTCACTAGCAACCTCAAACAGACACCATGGTGCATCTGACTCCTGAGGAGAAGTCTGCCGTTACTGTACTCCCGGGCAAGGTGATACTCCCTGAAGTTGGTGGTGAGGCCCTGGGCAGGCTACTCCCGGTCTACCCTTGGACCCAGAGGTCGACTCGGACCGATGGTGAG
48285	Synthetic_IRES_multiplicity_all_comb	TEV	HBB	3	5,6,9	91,109,163	23967	18857	0	0.091133	CTAGGGCGCGCCAGTCCTCGATCATTGACTGACACAACTGTGTTCACTAGCAACCTCAAACAGACACCATGGTGCATCTGACTCCTGAGGAGAAGTCTGCCGTTACTGTACTCCCGGGCAAGGTGATACTCCCTGAAGTTGGTGGTGAGGCCCTGGGCAGGCTGCTGGTGGTCTACCCTTTACTCCCGAGGTCGACTCGGACCGATGGTGAG
48288	Synthetic_IRES_multiplicity_all_comb	TEV	HBB	3	5,6,7	91,109,127	206.29	206.29	0	NaN	CTAGGGCGCGCCAGTCCTACAAGATTGACTGACACAACTGTGTTCACTAGCAACCTCAAACAGACACCATGGTGCATCTGACTCCTGAGGAGAAGTCTGCCGTTACTGTACTCCCGGGCAAGGTGATACTCCCTGAAGTTGGTGTACTCCCCCTGGGCAGGCTGCTGGTGGTCTACCCTTGGACCCAGAGGTCGACTCGGACCGATGGTGAG
48803	Synthetic_IRES_multiplicity_all_comb	TEV	HBB	3	4,8,9	73,145,163	1648.9	1931	0	-0.86803	CTAGGGCGCGCCAGTCCTGAGCCCATATCTGACACAACTGTGTTCACTAGCAACCTCAAACAGACACCATGGTGCATCTGACTCCTGAGGTACTCCCTGCCGTTACTGCCCTGTGGGGCAAGGTGAACGTGGATGAAGTTGGTGGTGAGGCCCTGGGCAGGCTACTCCCGGTCTACCCTTTACTCCCGAGGTCGACTCGGACCGATGGTGAG
48807	Synthetic_IRES_multiplicity_all_comb	TEV	HBB	3	4,7,8	73,127,145	206.29	206.29	0	NaN	CTAGGGCGCGCCAGTCCTTGAACTGGGCCTGACACAACTGTGTTCACTAGCAACCTCAAACAGACACCATGGTGCATCTGACTCCTGAGGTACTCCCTGCCGTTACTGCCCTGTGGGGCAAGGTGAACGTGGATGAAGTTGGTGTACTCCCCCTGGGCAGGCTACTCCCGGTCTACCCTTGGACCCAGAGGTCGACTCGGACCGATGGTGAG
48810	Synthetic_IRES_multiplicity_all_comb	TEV	HBB	3	4,7,9	73,127,163	206.29	206.29	0	NaN	CTAGGGCGCGCCAGTCCTGCTCAGCCCACTGACACAACTGTGTTCACTAGCAACCTCAAACAGACACCATGGTGCATCTGACTCCTGAGGTACTCCCTGCCGTTACTGCCCTGTGGGGCAAGGTGAACGTGGATGAAGTTGGTGTACTCCCCCTGGGCAGGCTGCTGGTGGTCTACCCTTTACTCCCGAGGTCGACTCGGACCGATGGTGAG
48811	Synthetic_IRES_multiplicity_all_comb	TEV	HBB	3	4,6,8	73,109,145	206.29	206.29	0	NaN	CTAGGGCGCGCCAGTCCTACTACTGGGCCTGACACAACTGTGTTCACTAGCAACCTCAAACAGACACCATGGTGCATCTGACTCCTGAGGTACTCCCTGCCGTTACTGCCCTGTGGGGCAAGGTGATACTCCCTGAAGTTGGTGGTGAGGCCCTGGGCAGGCTACTCCCGGTCTACCCTTGGACCCAGAGGTCGACTCGGACCGATGGTGAG
48814	Synthetic_IRES_multiplicity_all_comb	TEV	HBB	3	4,6,9	73,109,163	206.29	206.29	0.040814	NaN	CTAGGGCGCGCCAGTCCTGCCCATACTACTGACACAACTGTGTTCACTAGCAACCTCAAACAGACACCATGGTGCATCTGACTCCTGAGGTACTCCCTGCCGTTACTGCCCTGTGGGGCAAGGTGATACTCCCTGAAGTTGGTGGTGAGGCCCTGGGCAGGCTGCTGGTGGTCTACCCTTTACTCCCGAGGTCGACTCGGACCGATGGTGAG
48817	Synthetic_IRES_multiplicity_all_comb	TEV	HBB	3	4,6,7	73,109,127	206.29	206.29	0	NaN	CTAGGGCGCGCCAGTCCTTGTTTGCCCACTGACACAACTGTGTTCACTAGCAACCTCAAACAGACACCATGGTGCATCTGACTCCTGAGGTACTCCCTGCCGTTACTGCCCTGTGGGGCAAGGTGATACTCCCTGAAGTTGGTGTACTCCCCCTGGGCAGGCTGCTGGTGGTCTACCCTTGGACCCAGAGGTCGACTCGGACCGATGGTGAG
48819	Synthetic_IRES_multiplicity_all_comb	TEV	HBB	3	4,5,8	73,91,145	206.29	206.29	0	NaN	CTAGGGCGCGCCAGTCCTTAGCCCAGAGCTGACACAACTGTGTTCACTAGCAACCTCAAACAGACACCATGGTGCATCTGACTCCTGAGGTACTCCCTGCCGTTACTGTACTCCCGGGCAAGGTGAACGTGGATGAAGTTGGTGGTGAGGCCCTGGGCAGGCTACTCCCGGTCTACCCTTGGACCCAGAGGTCGACTCGGACCGATGGTGAG
48822	Synthetic_IRES_multiplicity_all_comb	TEV	HBB	3	4,5,9	73,91,163	206.29	206.29	0	NaN	CTAGGGCGCGCCAGTCCTAATCTGGGCACTGACACAACTGTGTTCACTAGCAACCTCAAACAGACACCATGGTGCATCTGACTCCTGAGGTACTCCCTGCCGTTACTGTACTCCCGGGCAAGGTGAACGTGGATGAAGTTGGTGGTGAGGCCCTGGGCAGGCTGCTGGTGGTCTACCCTTTACTCCCGAGGTCGACTCGGACCGATGGTGAG
48825	Synthetic_IRES_multiplicity_all_comb	TEV	HBB	3	4,5,7	73,91,127	206.29	206.29	0	NaN	CTAGGGCGCGCCAGTCCTCTGGGCCTGTCTGACACAACTGTGTTCACTAGCAACCTCAAACAGACACCATGGTGCATCTGACTCCTGAGGTACTCCCTGCCGTTACTGTACTCCCGGGCAAGGTGAACGTGGATGAAGTTGGTGTACTCCCCCTGGGCAGGCTGCTGGTGGTCTACCCTTGGACCCAGAGGTCGACTCGGACCGATGGTGAG
48829	Synthetic_IRES_multiplicity_all_comb	TEV	HBB	3	4,5,6	73,91,109	206.29	206.29	0	NaN	CTAGGGCGCGCCAGTCCTACACTAAGCACTGACACAACTGTGTTCACTAGCAACCTCAAACAGACACCATGGTGCATCTGACTCCTGAGGTACTCCCTGCCGTTACTGTACTCCCGGGCAAGGTGATACTCCCTGAAGTTGGTGGTGAGGCCCTGGGCAGGCTGCTGGTGGTCTACCCTTGGACCCAGAGGTCGACTCGGACCGATGGTGAG
49231	Synthetic_IRES_multiplicity_all_comb	TEV	HBB	3	2,3,8	37,55,145	1473.2	206.29	0	NaN	CTAGGGCGCGCCAGTCCTACGTAGTACCCTGACACAACTGTGTTCACTAGCAACTACTCCCAGACACCATGGTACTCCCGACTCCTGAGGAGAAGTCTGCCGTTACTGCCCTGTGGGGCAAGGTGAACGTGGATGAAGTTGGTGGTGAGGCCCTGGGCAGGCTACTCCCGGTCTACCCTTGGACCCAGAGGTCGACTCGGACCGATGGTGAG
49234	Synthetic_IRES_multiplicity_all_comb	TEV	HBB	3	2,3,9	37,55,163	206.29	206.29	0	NaN	CTAGGGCGCGCCAGTCCTGGTCCTACGACTGACACAACTGTGTTCACTAGCAACTACTCCCAGACACCATGGTACTCCCGACTCCTGAGGAGAAGTCTGCCGTTACTGCCCTGTGGGGCAAGGTGAACGTGGATGAAGTTGGTGGTGAGGCCCTGGGCAGGCTGCTGGTGGTCTACCCTTTACTCCCGAGGTCGACTCGGACCGATGGTGAG
49237	Synthetic_IRES_multiplicity_all_comb	TEV	HBB	3	2,3,7	37,55,127	206.29	206.29	0	NaN	CTAGGGCGCGCCAGTCCTGTCGGTACTACTGACACAACTGTGTTCACTAGCAACTACTCCCAGACACCATGGTACTCCCGACTCCTGAGGAGAAGTCTGCCGTTACTGCCCTGTGGGGCAAGGTGAACGTGGATGAAGTTGGTGTACTCCCCCTGGGCAGGCTGCTGGTGGTCTACCCTTGGACCCAGAGGTCGACTCGGACCGATGGTGAG
49241	Synthetic_IRES_multiplicity_all_comb	TEV	HBB	3	2,3,6	37,55,109	206.29	206.29	0	NaN	CTAGGGCGCGCCAGTCCTGCAACGCAATCTGACACAACTGTGTTCACTAGCAACTACTCCCAGACACCATGGTACTCCCGACTCCTGAGGAGAAGTCTGCCGTTACTGCCCTGTGGGGCAAGGTGATACTCCCTGAAGTTGGTGGTGAGGCCCTGGGCAGGCTGCTGGTGGTCTACCCTTGGACCCAGAGGTCGACTCGGACCGATGGTGAG
49249	Synthetic_IRES_multiplicity_all_comb	TEV	HBB	3	2,3,5	37,55,91	206.29	206.29	0	NaN	CTAGGGCGCGCCAGTCCTATGTTGCGTGCTGACACAACTGTGTTCACTAGCAACTACTCCCAGACACCATGGTACTCCCGACTCCTGAGGAGAAGTCTGCCGTTACTGTACTCCCGGGCAAGGTGAACGTGGATGAAGTTGGTGGTGAGGCCCTGGGCAGGCTGCTGGTGGTCTACCCTTGGACCCAGAGGTCGACTCGGACCGATGGTGAG
49265	Synthetic_IRES_multiplicity_all_comb	TEV	HBB	3	2,3,4	37,55,73	206.29	206.29	0	NaN	CTAGGGCGCGCCAGTCCTACCAGCTACTCTGACACAACTGTGTTCACTAGCAACTACTCCCAGACACCATGGTACTCCCGACTCCTGAGGTACTCCCTGCCGTTACTGCCCTGTGGGGCAAGGTGAACGTGGATGAAGTTGGTGGTGAGGCCCTGGGCAGGCTGCTGGTGGTCTACCCTTGGACCCAGAGGTCGACTCGGACCGATGGTGAG
49296	Synthetic_IRES_multiplicity_all_comb	TEV	HBB	3	2,8,9	37,145,163	206.29	206.29	0.033154	NaN	CTAGGGCGCGCCAGTCCTGCCCGTCGCTCTGACACAACTGTGTTCACTAGCAACTACTCCCAGACACCATGGTGCATCTGACTCCTGAGGAGAAGTCTGCCGTTACTGCCCTGTGGGGCAAGGTGAACGTGGATGAAGTTGGTGGTGAGGCCCTGGGCAGGCTACTCCCGGTCTACCCTTTACTCCCGAGGTCGACTCGGACCGATGGTGAG
49299	Synthetic_IRES_multiplicity_all_comb	TEV	HBB	3	2,7,8	37,127,145	206.29	206.29	0	NaN	CTAGGGCGCGCCAGTCCTGGGCCCGTAACTGACACAACTGTGTTCACTAGCAACTACTCCCAGACACCATGGTGCATCTGACTCCTGAGGAGAAGTCTGCCGTTACTGCCCTGTGGGGCAAGGTGAACGTGGATGAAGTTGGTGTACTCCCCCTGGGCAGGCTACTCCCGGTCTACCCTTGGACCCAGAGGTCGACTCGGACCGATGGTGAG
49302	Synthetic_IRES_multiplicity_all_comb	TEV	HBB	3	2,7,9	37,127,163	206.29	206.29	0.0024772	NaN	CTAGGGCGCGCCAGTCCTTTCACGGGCTCTGACACAACTGTGTTCACTAGCAACTACTCCCAGACACCATGGTGCATCTGACTCCTGAGGAGAAGTCTGCCGTTACTGCCCTGTGGGGCAAGGTGAACGTGGATGAAGTTGGTGTACTCCCCCTGGGCAGGCTGCTGGTGGTCTACCCTTTACTCCCGAGGTCGACTCGGACCGATGGTGAG
49303	Synthetic_IRES_multiplicity_all_comb	TEV	HBB	3	2,6,8	37,109,145	206.29	206.29	0.098908	NaN	CTAGGGCGCGCCAGTCCTTACCTCGGGCCTGACACAACTGTGTTCACTAGCAACTACTCCCAGACACCATGGTGCATCTGACTCCTGAGGAGAAGTCTGCCGTTACTGCCCTGTGGGGCAAGGTGATACTCCCTGAAGTTGGTGGTGAGGCCCTGGGCAGGCTACTCCCGGTCTACCCTTGGACCCAGAGGTCGACTCGGACCGATGGTGAG
49306	Synthetic_IRES_multiplicity_all_comb	TEV	HBB	3	2,6,9	37,109,163	1456.4	1675.6	0	NaN	CTAGGGCGCGCCAGTCCTAGGACGGGCCCTGACACAACTGTGTTCACTAGCAACTACTCCCAGACACCATGGTGCATCTGACTCCTGAGGAGAAGTCTGCCGTTACTGCCCTGTGGGGCAAGGTGATACTCCCTGAAGTTGGTGGTGAGGCCCTGGGCAGGCTGCTGGTGGTCTACCCTTTACTCCCGAGGTCGACTCGGACCGATGGTGAG
49309	Synthetic_IRES_multiplicity_all_comb	TEV	HBB	3	2,6,7	37,109,127	206.29	206.29	0	NaN	CTAGGGCGCGCCAGTCCTGGACACGGGCCTGACACAACTGTGTTCACTAGCAACTACTCCCAGACACCATGGTGCATCTGACTCCTGAGGAGAAGTCTGCCGTTACTGCCCTGTGGGGCAAGGTGATACTCCCTGAAGTTGGTGTACTCCCCCTGGGCAGGCTGCTGGTGGTCTACCCTTGGACCCAGAGGTCGACTCGGACCGATGGTGAG
49311	Synthetic_IRES_multiplicity_all_comb	TEV	HBB	3	2,5,8	37,91,145	206.29	206.29	0.00097474	NaN	CTAGGGCGCGCCAGTCCTGACGACGGGCCTGACACAACTGTGTTCACTAGCAACTACTCCCAGACACCATGGTGCATCTGACTCCTGAGGAGAAGTCTGCCGTTACTGTACTCCCGGGCAAGGTGAACGTGGATGAAGTTGGTGGTGAGGCCCTGGGCAGGCTACTCCCGGTCTACCCTTGGACCCAGAGGTCGACTCGGACCGATGGTGAG
49314	Synthetic_IRES_multiplicity_all_comb	TEV	HBB	3	2,5,9	37,91,163	6270	7274.1	0	-2.6498	CTAGGGCGCGCCAGTCCTACGGGCGTATCTGACACAACTGTGTTCACTAGCAACTACTCCCAGACACCATGGTGCATCTGACTCCTGAGGAGAAGTCTGCCGTTACTGTACTCCCGGGCAAGGTGAACGTGGATGAAGTTGGTGGTGAGGCCCTGGGCAGGCTGCTGGTGGTCTACCCTTTACTCCCGAGGTCGACTCGGACCGATGGTGAG
49317	Synthetic_IRES_multiplicity_all_comb	TEV	HBB	3	2,5,7	37,91,127	206.29	206.29	0	NaN	CTAGGGCGCGCCAGTCCTTTCGGGCCTTCTGACACAACTGTGTTCACTAGCAACTACTCCCAGACACCATGGTGCATCTGACTCCTGAGGAGAAGTCTGCCGTTACTGTACTCCCGGGCAAGGTGAACGTGGATGAAGTTGGTGTACTCCCCCTGGGCAGGCTGCTGGTGGTCTACCCTTGGACCCAGAGGTCGACTCGGACCGATGGTGAG
49321	Synthetic_IRES_multiplicity_all_comb	TEV	HBB	3	2,5,6	37,91,109	206.29	206.29	0.0087918	NaN	CTAGGGCGCGCCAGTCCTAGTGGATCGCCTGACACAACTGTGTTCACTAGCAACTACTCCCAGACACCATGGTGCATCTGACTCCTGAGGAGAAGTCTGCCGTTACTGTACTCCCGGGCAAGGTGATACTCCCTGAAGTTGGTGGTGAGGCCCTGGGCAGGCTGCTGGTGGTCTACCCTTGGACCCAGAGGTCGACTCGGACCGATGGTGAG
49327	Synthetic_IRES_multiplicity_all_comb	TEV	HBB	3	2,4,8	37,73,145	1842.1	1028.7	0	-0.73242	CTAGGGCGCGCCAGTCCTACTCATGCTACTGACACAACTGTGTTCACTAGCAACTACTCCCAGACACCATGGTGCATCTGACTCCTGAGGTACTCCCTGCCGTTACTGCCCTGTGGGGCAAGGTGAACGTGGATGAAGTTGGTGGTGAGGCCCTGGGCAGGCTACTCCCGGTCTACCCTTGGACCCAGAGGTCGACTCGGACCGATGGTGAG
49330	Synthetic_IRES_multiplicity_all_comb	TEV	HBB	3	2,4,9	37,73,163	206.29	206.29	0	NaN	CTAGGGCGCGCCAGTCCTGAATGCTAACCTGACACAACTGTGTTCACTAGCAACTACTCCCAGACACCATGGTGCATCTGACTCCTGAGGTACTCCCTGCCGTTACTGCCCTGTGGGGCAAGGTGAACGTGGATGAAGTTGGTGGTGAGGCCCTGGGCAGGCTGCTGGTGGTCTACCCTTTACTCCCGAGGTCGACTCGGACCGATGGTGAG
49333	Synthetic_IRES_multiplicity_all_comb	TEV	HBB	3	2,4,7	37,73,127	206.29	206.29	0	NaN	CTAGGGCGCGCCAGTCCTACATTCTTCGCTGACACAACTGTGTTCACTAGCAACTACTCCCAGACACCATGGTGCATCTGACTCCTGAGGTACTCCCTGCCGTTACTGCCCTGTGGGGCAAGGTGAACGTGGATGAAGTTGGTGTACTCCCCCTGGGCAGGCTGCTGGTGGTCTACCCTTGGACCCAGAGGTCGACTCGGACCGATGGTGAG
49337	Synthetic_IRES_multiplicity_all_comb	TEV	HBB	3	2,4,6	37,73,109	206.29	206.29	0.17276	NaN	CTAGGGCGCGCCAGTCCTGAGCATGTGCCTGACACAACTGTGTTCACTAGCAACTACTCCCAGACACCATGGTGCATCTGACTCCTGAGGTACTCCCTGCCGTTACTGCCCTGTGGGGCAAGGTGATACTCCCTGAAGTTGGTGGTGAGGCCCTGGGCAGGCTGCTGGTGGTCTACCCTTGGACCCAGAGGTCGACTCGGACCGATGGTGAG
49345	Synthetic_IRES_multiplicity_all_comb	TEV	HBB	3	2,4,5	37,73,91	206.29	206.29	0	NaN	CTAGGGCGCGCCAGTCCTAAGCACATGCCTGACACAACTGTGTTCACTAGCAACTACTCCCAGACACCATGGTGCATCTGACTCCTGAGGTACTCCCTGCCGTTACTGTACTCCCGGGCAAGGTGAACGTGGATGAAGTTGGTGGTGAGGCCCTGGGCAGGCTGCTGGTGGTCTACCCTTGGACCCAGAGGTCGACTCGGACCGATGGTGAG
47215	Synthetic_IRES_multiplicity_all_comb	TEV	HBB	4	3,7,8,9	55,127,145,163	206.29	206.29	0	NaN	CTAGGGCGCGCCAGTCCTACGAGTCGATCTGACACAACTGTGTTCACTAGCAACCTCAAACAGACACCATGGTACTCCCGACTCCTGAGGAGAAGTCTGCCGTTACTGCCCTGTGGGGCAAGGTGAACGTGGATGAAGTTGGTGTACTCCCCCTGGGCAGGCTACTCCCGGTCTACCCTTTACTCCCGAGGTCGACTCGGACCGATGGTGAG
47219	Synthetic_IRES_multiplicity_all_comb	TEV	HBB	4	3,6,8,9	55,109,145,163	206.29	206.29	0	NaN	CTAGGGCGCGCCAGTCCTCTAAGTCGATCTGACACAACTGTGTTCACTAGCAACCTCAAACAGACACCATGGTACTCCCGACTCCTGAGGAGAAGTCTGCCGTTACTGCCCTGTGGGGCAAGGTGATACTCCCTGAAGTTGGTGGTGAGGCCCTGGGCAGGCTACTCCCGGTCTACCCTTTACTCCCGAGGTCGACTCGGACCGATGGTGAG
47222	Synthetic_IRES_multiplicity_all_comb	TEV	HBB	4	3,6,7,8	55,109,127,145	206.29	206.29	0.028335	NaN	CTAGGGCGCGCCAGTCCTTTGAGTCGAGCTGACACAACTGTGTTCACTAGCAACCTCAAACAGACACCATGGTACTCCCGACTCCTGAGGAGAAGTCTGCCGTTACTGCCCTGTGGGGCAAGGTGATACTCCCTGAAGTTGGTGTACTCCCCCTGGGCAGGCTACTCCCGGTCTACCCTTGGACCCAGAGGTCGACTCGGACCGATGGTGAG
47225	Synthetic_IRES_multiplicity_all_comb	TEV	HBB	4	3,6,7,9	55,109,127,163	206.29	206.29	0.055914	NaN	CTAGGGCGCGCCAGTCCTCAGTCGACTTCTGACACAACTGTGTTCACTAGCAACCTCAAACAGACACCATGGTACTCCCGACTCCTGAGGAGAAGTCTGCCGTTACTGCCCTGTGGGGCAAGGTGATACTCCCTGAAGTTGGTGTACTCCCCCTGGGCAGGCTGCTGGTGGTCTACCCTTTACTCCCGAGGTCGACTCGGACCGATGGTGAG
47227	Synthetic_IRES_multiplicity_all_comb	TEV	HBB	4	3,5,8,9	55,91,145,163	206.29	206.29	0	NaN	CTAGGGCGCGCCAGTCCTTATCGACTCACTGACACAACTGTGTTCACTAGCAACCTCAAACAGACACCATGGTACTCCCGACTCCTGAGGAGAAGTCTGCCGTTACTGTACTCCCGGGCAAGGTGAACGTGGATGAAGTTGGTGGTGAGGCCCTGGGCAGGCTACTCCCGGTCTACCCTTTACTCCCGAGGTCGACTCGGACCGATGGTGAG
47230	Synthetic_IRES_multiplicity_all_comb	TEV	HBB	4	3,5,7,8	55,91,127,145	206.29	206.29	0	NaN	CTAGGGCGCGCCAGTCCTTGGACCAACACTGACACAACTGTGTTCACTAGCAACCTCAAACAGACACCATGGTACTCCCGACTCCTGAGGAGAAGTCTGCCGTTACTGTACTCCCGGGCAAGGTGAACGTGGATGAAGTTGGTGTACTCCCCCTGGGCAGGCTACTCCCGGTCTACCCTTGGACCCAGAGGTCGACTCGGACCGATGGTGAG
47233	Synthetic_IRES_multiplicity_all_comb	TEV	HBB	4	3,5,7,9	55,91,127,163	206.29	206.29	0.0050304	NaN	CTAGGGCGCGCCAGTCCTAACAGCGTTTCTGACACAACTGTGTTCACTAGCAACCTCAAACAGACACCATGGTACTCCCGACTCCTGAGGAGAAGTCTGCCGTTACTGTACTCCCGGGCAAGGTGAACGTGGATGAAGTTGGTGTACTCCCCCTGGGCAGGCTGCTGGTGGTCTACCCTTTACTCCCGAGGTCGACTCGGACCGATGGTGAG
47234	Synthetic_IRES_multiplicity_all_comb	TEV	HBB	4	3,5,6,8	55,91,109,145	206.29	206.29	0	NaN	CTAGGGCGCGCCAGTCCTGGCGTTTGCTCTGACACAACTGTGTTCACTAGCAACCTCAAACAGACACCATGGTACTCCCGACTCCTGAGGAGAAGTCTGCCGTTACTGTACTCCCGGGCAAGGTGATACTCCCTGAAGTTGGTGGTGAGGCCCTGGGCAGGCTACTCCCGGTCTACCCTTGGACCCAGAGGTCGACTCGGACCGATGGTGAG
47237	Synthetic_IRES_multiplicity_all_comb	TEV	HBB	4	3,5,6,9	55,91,109,163	206.29	206.29	0.067816	NaN	CTAGGGCGCGCCAGTCCTAAACGCTCGTCTGACACAACTGTGTTCACTAGCAACCTCAAACAGACACCATGGTACTCCCGACTCCTGAGGAGAAGTCTGCCGTTACTGTACTCCCGGGCAAGGTGATACTCCCTGAAGTTGGTGGTGAGGCCCTGGGCAGGCTGCTGGTGGTCTACCCTTTACTCCCGAGGTCGACTCGGACCGATGGTGAG
47240	Synthetic_IRES_multiplicity_all_comb	TEV	HBB	4	3,5,6,7	55,91,109,127	206.29	206.29	0	NaN	CTAGGGCGCGCCAGTCCTATACAGCAACCTGACACAACTGTGTTCACTAGCAACCTCAAACAGACACCATGGTACTCCCGACTCCTGAGGAGAAGTCTGCCGTTACTGTACTCCCGGGCAAGGTGATACTCCCTGAAGTTGGTGTACTCCCCCTGGGCAGGCTGCTGGTGGTCTACCCTTGGACCCAGAGGTCGACTCGGACCGATGGTGAG
47243	Synthetic_IRES_multiplicity_all_comb	TEV	HBB	4	3,4,8,9	55,73,145,163	206.29	206.29	0	NaN	CTAGGGCGCGCCAGTCCTGGTTGCACCACTGACACAACTGTGTTCACTAGCAACCTCAAACAGACACCATGGTACTCCCGACTCCTGAGGTACTCCCTGCCGTTACTGCCCTGTGGGGCAAGGTGAACGTGGATGAAGTTGGTGGTGAGGCCCTGGGCAGGCTACTCCCGGTCTACCCTTTACTCCCGAGGTCGACTCGGACCGATGGTGAG
47246	Synthetic_IRES_multiplicity_all_comb	TEV	HBB	4	3,4,7,8	55,73,127,145	1262.5	1058.7	0	-1.6215	CTAGGGCGCGCCAGTCCTGTACCTCGTCCTGACACAACTGTGTTCACTAGCAACCTCAAACAGACACCATGGTACTCCCGACTCCTGAGGTACTCCCTGCCGTTACTGCCCTGTGGGGCAAGGTGAACGTGGATGAAGTTGGTGTACTCCCCCTGGGCAGGCTACTCCCGGTCTACCCTTGGACCCAGAGGTCGACTCGGACCGATGGTGAG
47249	Synthetic_IRES_multiplicity_all_comb	TEV	HBB	4	3,4,7,9	55,73,127,163	206.29	206.29	0.034422	NaN	CTAGGGCGCGCCAGTCCTAAAATTCGTCCTGACACAACTGTGTTCACTAGCAACCTCAAACAGACACCATGGTACTCCCGACTCCTGAGGTACTCCCTGCCGTTACTGCCCTGTGGGGCAAGGTGAACGTGGATGAAGTTGGTGTACTCCCCCTGGGCAGGCTGCTGGTGGTCTACCCTTTACTCCCGAGGTCGACTCGGACCGATGGTGAG
47250	Synthetic_IRES_multiplicity_all_comb	TEV	HBB	4	3,4,6,8	55,73,109,145	206.29	206.29	0	NaN	CTAGGGCGCGCCAGTCCTTGAGAAATTCCTGACACAACTGTGTTCACTAGCAACCTCAAACAGACACCATGGTACTCCCGACTCCTGAGGTACTCCCTGCCGTTACTGCCCTGTGGGGCAAGGTGATACTCCCTGAAGTTGGTGGTGAGGCCCTGGGCAGGCTACTCCCGGTCTACCCTTGGACCCAGAGGTCGACTCGGACCGATGGTGAG
47253	Synthetic_IRES_multiplicity_all_comb	TEV	HBB	4	3,4,6,9	55,73,109,163	206.29	206.29	0.038998	NaN	CTAGGGCGCGCCAGTCCTCCACCAAATTCTGACACAACTGTGTTCACTAGCAACCTCAAACAGACACCATGGTACTCCCGACTCCTGAGGTACTCCCTGCCGTTACTGCCCTGTGGGGCAAGGTGATACTCCCTGAAGTTGGTGGTGAGGCCCTGGGCAGGCTGCTGGTGGTCTACCCTTTACTCCCGAGGTCGACTCGGACCGATGGTGAG
47256	Synthetic_IRES_multiplicity_all_comb	TEV	HBB	4	3,4,6,7	55,73,109,127	206.29	206.29	0	NaN	CTAGGGCGCGCCAGTCCTAAAATTTCACCTGACACAACTGTGTTCACTAGCAACCTCAAACAGACACCATGGTACTCCCGACTCCTGAGGTACTCCCTGCCGTTACTGCCCTGTGGGGCAAGGTGATACTCCCTGAAGTTGGTGTACTCCCCCTGGGCAGGCTGCTGGTGGTCTACCCTTGGACCCAGAGGTCGACTCGGACCGATGGTGAG
47258	Synthetic_IRES_multiplicity_all_comb	TEV	HBB	4	3,4,5,8	55,73,91,145	206.29	206.29	0	NaN	CTAGGGCGCGCCAGTCCTAATTTCATGCCTGACACAACTGTGTTCACTAGCAACCTCAAACAGACACCATGGTACTCCCGACTCCTGAGGTACTCCCTGCCGTTACTGTACTCCCGGGCAAGGTGAACGTGGATGAAGTTGGTGGTGAGGCCCTGGGCAGGCTACTCCCGGTCTACCCTTGGACCCAGAGGTCGACTCGGACCGATGGTGAG
47261	Synthetic_IRES_multiplicity_all_comb	TEV	HBB	4	3,4,5,9	55,73,91,163	206.29	206.29	0	NaN	CTAGGGCGCGCCAGTCCTCACGCTTCTGCTGACACAACTGTGTTCACTAGCAACCTCAAACAGACACCATGGTACTCCCGACTCCTGAGGTACTCCCTGCCGTTACTGTACTCCCGGGCAAGGTGAACGTGGATGAAGTTGGTGGTGAGGCCCTGGGCAGGCTGCTGGTGGTCTACCCTTTACTCCCGAGGTCGACTCGGACCGATGGTGAG
47264	Synthetic_IRES_multiplicity_all_comb	TEV	HBB	4	3,4,5,7	55,73,91,127	206.29	206.29	0.046399	NaN	CTAGGGCGCGCCAGTCCTCGAGAGCGTGCTGACACAACTGTGTTCACTAGCAACCTCAAACAGACACCATGGTACTCCCGACTCCTGAGGTACTCCCTGCCGTTACTGTACTCCCGGGCAAGGTGAACGTGGATGAAGTTGGTGTACTCCCCCTGGGCAGGCTGCTGGTGGTCTACCCTTGGACCCAGAGGTCGACTCGGACCGATGGTGAG
47268	Synthetic_IRES_multiplicity_all_comb	TEV	HBB	4	3,4,5,6	55,73,91,109	206.29	206.29	0	NaN	CTAGGGCGCGCCAGTCCTCTGCACCGACCTGACACAACTGTGTTCACTAGCAACCTCAAACAGACACCATGGTACTCCCGACTCCTGAGGTACTCCCTGCCGTTACTGTACTCCCGGGCAAGGTGATACTCCCTGAAGTTGGTGGTGAGGCCCTGGGCAGGCTGCTGGTGGTCTACCCTTGGACCCAGAGGTCGACTCGGACCGATGGTGAG
48158	Synthetic_IRES_multiplicity_all_comb	TEV	HBB	4	6,7,8,9	109,127,145,163	206.29	206.29	0	NaN	CTAGGGCGCGCCAGTCCTAAGTATTGTCCTGACACAACTGTGTTCACTAGCAACCTCAAACAGACACCATGGTGCATCTGACTCCTGAGGAGAAGTCTGCCGTTACTGCCCTGTGGGGCAAGGTGATACTCCCTGAAGTTGGTGTACTCCCCCTGGGCAGGCTACTCCCGGTCTACCCTTTACTCCCGAGGTCGACTCGGACCGATGGTGAG
48279	Synthetic_IRES_multiplicity_all_comb	TEV	HBB	4	5,7,8,9	91,127,145,163	206.29	206.29	0	NaN	CTAGGGCGCGCCAGTCCTCAATCGTTGCCTGACACAACTGTGTTCACTAGCAACCTCAAACAGACACCATGGTGCATCTGACTCCTGAGGAGAAGTCTGCCGTTACTGTACTCCCGGGCAAGGTGAACGTGGATGAAGTTGGTGTACTCCCCCTGGGCAGGCTACTCCCGGTCTACCCTTTACTCCCGAGGTCGACTCGGACCGATGGTGAG
48283	Synthetic_IRES_multiplicity_all_comb	TEV	HBB	4	5,6,8,9	91,109,145,163	206.29	206.29	0	NaN	CTAGGGCGCGCCAGTCCTATTGCAACGCCTGACACAACTGTGTTCACTAGCAACCTCAAACAGACACCATGGTGCATCTGACTCCTGAGGAGAAGTCTGCCGTTACTGTACTCCCGGGCAAGGTGATACTCCCTGAAGTTGGTGGTGAGGCCCTGGGCAGGCTACTCCCGGTCTACCCTTTACTCCCGAGGTCGACTCGGACCGATGGTGAG
48286	Synthetic_IRES_multiplicity_all_comb	TEV	HBB	4	5,6,7,8	91,109,127,145	206.29	206.29	0	NaN	CTAGGGCGCGCCAGTCCTGTCCATTGAACTGACACAACTGTGTTCACTAGCAACCTCAAACAGACACCATGGTGCATCTGACTCCTGAGGAGAAGTCTGCCGTTACTGTACTCCCGGGCAAGGTGATACTCCCTGAAGTTGGTGTACTCCCCCTGGGCAGGCTACTCCCGGTCTACCCTTGGACCCAGAGGTCGACTCGGACCGATGGTGAG
48289	Synthetic_IRES_multiplicity_all_comb	TEV	HBB	4	5,6,7,9	91,109,127,163	206.29	206.29	0	NaN	CTAGGGCGCGCCAGTCCTCCTGATTGTCCTGACACAACTGTGTTCACTAGCAACCTCAAACAGACACCATGGTGCATCTGACTCCTGAGGAGAAGTCTGCCGTTACTGTACTCCCGGGCAAGGTGATACTCCCTGAAGTTGGTGTACTCCCCCTGGGCAGGCTGCTGGTGGTCTACCCTTTACTCCCGAGGTCGACTCGGACCGATGGTGAG
48808	Synthetic_IRES_multiplicity_all_comb	TEV	HBB	4	4,7,8,9	73,127,145,163	206.29	206.29	0	NaN	CTAGGGCGCGCCAGTCCTGCCCAACGATCTGACACAACTGTGTTCACTAGCAACCTCAAACAGACACCATGGTGCATCTGACTCCTGAGGTACTCCCTGCCGTTACTGCCCTGTGGGGCAAGGTGAACGTGGATGAAGTTGGTGTACTCCCCCTGGGCAGGCTACTCCCGGTCTACCCTTTACTCCCGAGGTCGACTCGGACCGATGGTGAG
48812	Synthetic_IRES_multiplicity_all_comb	TEV	HBB	4	4,6,8,9	73,109,145,163	206.29	206.29	0	NaN	CTAGGGCGCGCCAGTCCTGTACTGGGCCCTGACACAACTGTGTTCACTAGCAACCTCAAACAGACACCATGGTGCATCTGACTCCTGAGGTACTCCCTGCCGTTACTGCCCTGTGGGGCAAGGTGATACTCCCTGAAGTTGGTGGTGAGGCCCTGGGCAGGCTACTCCCGGTCTACCCTTTACTCCCGAGGTCGACTCGGACCGATGGTGAG
48815	Synthetic_IRES_multiplicity_all_comb	TEV	HBB	4	4,6,7,8	73,109,127,145	2088.4	2508.9	0	-1.5848	CTAGGGCGCGCCAGTCCTGCCCAGTCGACTGACACAACTGTGTTCACTAGCAACCTCAAACAGACACCATGGTGCATCTGACTCCTGAGGTACTCCCTGCCGTTACTGCCCTGTGGGGCAAGGTGATACTCCCTGAAGTTGGTGTACTCCCCCTGGGCAGGCTACTCCCGGTCTACCCTTGGACCCAGAGGTCGACTCGGACCGATGGTGAG
48818	Synthetic_IRES_multiplicity_all_comb	TEV	HBB	4	4,6,7,9	73,109,127,163	206.29	206.29	0	NaN	CTAGGGCGCGCCAGTCCTAATGGGCATGCTGACACAACTGTGTTCACTAGCAACCTCAAACAGACACCATGGTGCATCTGACTCCTGAGGTACTCCCTGCCGTTACTGCCCTGTGGGGCAAGGTGATACTCCCTGAAGTTGGTGTACTCCCCCTGGGCAGGCTGCTGGTGGTCTACCCTTTACTCCCGAGGTCGACTCGGACCGATGGTGAG
48820	Synthetic_IRES_multiplicity_all_comb	TEV	HBB	4	4,5,8,9	73,91,145,163	206.29	206.29	0	NaN	CTAGGGCGCGCCAGTCCTTCATGGGCATCTGACACAACTGTGTTCACTAGCAACCTCAAACAGACACCATGGTGCATCTGACTCCTGAGGTACTCCCTGCCGTTACTGTACTCCCGGGCAAGGTGAACGTGGATGAAGTTGGTGGTGAGGCCCTGGGCAGGCTACTCCCGGTCTACCCTTTACTCCCGAGGTCGACTCGGACCGATGGTGAG
48823	Synthetic_IRES_multiplicity_all_comb	TEV	HBB	4	4,5,7,8	73,91,127,145	206.29	206.29	0	NaN	CTAGGGCGCGCCAGTCCTTGAATGGGCACTGACACAACTGTGTTCACTAGCAACCTCAAACAGACACCATGGTGCATCTGACTCCTGAGGTACTCCCTGCCGTTACTGTACTCCCGGGCAAGGTGAACGTGGATGAAGTTGGTGTACTCCCCCTGGGCAGGCTACTCCCGGTCTACCCTTGGACCCAGAGGTCGACTCGGACCGATGGTGAG
48826	Synthetic_IRES_multiplicity_all_comb	TEV	HBB	4	4,5,7,9	73,91,127,163	206.29	206.29	0	NaN	CTAGGGCGCGCCAGTCCTGCTGCCCAAGCTGACACAACTGTGTTCACTAGCAACCTCAAACAGACACCATGGTGCATCTGACTCCTGAGGTACTCCCTGCCGTTACTGTACTCCCGGGCAAGGTGAACGTGGATGAAGTTGGTGTACTCCCCCTGGGCAGGCTGCTGGTGGTCTACCCTTTACTCCCGAGGTCGACTCGGACCGATGGTGAG
48827	Synthetic_IRES_multiplicity_all_comb	TEV	HBB	4	4,5,6,8	73,91,109,145	206.29	206.29	0	NaN	CTAGGGCGCGCCAGTCCTTCAGACTAAGCTGACACAACTGTGTTCACTAGCAACCTCAAACAGACACCATGGTGCATCTGACTCCTGAGGTACTCCCTGCCGTTACTGTACTCCCGGGCAAGGTGATACTCCCTGAAGTTGGTGGTGAGGCCCTGGGCAGGCTACTCCCGGTCTACCCTTGGACCCAGAGGTCGACTCGGACCGATGGTGAG
48830	Synthetic_IRES_multiplicity_all_comb	TEV	HBB	4	4,5,6,9	73,91,109,163	206.29	206.29	0.016941	NaN	CTAGGGCGCGCCAGTCCTAACTAAGCTACTGACACAACTGTGTTCACTAGCAACCTCAAACAGACACCATGGTGCATCTGACTCCTGAGGTACTCCCTGCCGTTACTGTACTCCCGGGCAAGGTGATACTCCCTGAAGTTGGTGGTGAGGCCCTGGGCAGGCTGCTGGTGGTCTACCCTTTACTCCCGAGGTCGACTCGGACCGATGGTGAG
48833	Synthetic_IRES_multiplicity_all_comb	TEV	HBB	4	4,5,6,7	73,91,109,127	2826.7	2744.1	0	0.7501	CTAGGGCGCGCCAGTCCTGCTACTAAGCCTGACACAACTGTGTTCACTAGCAACCTCAAACAGACACCATGGTGCATCTGACTCCTGAGGTACTCCCTGCCGTTACTGTACTCCCGGGCAAGGTGATACTCCCTGAAGTTGGTGTACTCCCCCTGGGCAGGCTGCTGGTGGTCTACCCTTGGACCCAGAGGTCGACTCGGACCGATGGTGAG
49232	Synthetic_IRES_multiplicity_all_comb	TEV	HBB	4	2,3,8,9	37,55,145,163	206.29	206.29	0	NaN	CTAGGGCGCGCCAGTCCTAGTAGTACCCCTGACACAACTGTGTTCACTAGCAACTACTCCCAGACACCATGGTACTCCCGACTCCTGAGGAGAAGTCTGCCGTTACTGCCCTGTGGGGCAAGGTGAACGTGGATGAAGTTGGTGGTGAGGCCCTGGGCAGGCTACTCCCGGTCTACCCTTTACTCCCGAGGTCGACTCGGACCGATGGTGAG
49235	Synthetic_IRES_multiplicity_all_comb	TEV	HBB	4	2,3,7,8	37,55,127,145	206.29	206.29	0	NaN	CTAGGGCGCGCCAGTCCTTAGGTCCTAGCTGACACAACTGTGTTCACTAGCAACTACTCCCAGACACCATGGTACTCCCGACTCCTGAGGAGAAGTCTGCCGTTACTGCCCTGTGGGGCAAGGTGAACGTGGATGAAGTTGGTGTACTCCCCCTGGGCAGGCTACTCCCGGTCTACCCTTGGACCCAGAGGTCGACTCGGACCGATGGTGAG
49238	Synthetic_IRES_multiplicity_all_comb	TEV	HBB	4	2,3,7,9	37,55,127,163	206.29	206.29	0	NaN	CTAGGGCGCGCCAGTCCTCCTGCACACTCTGACACAACTGTGTTCACTAGCAACTACTCCCAGACACCATGGTACTCCCGACTCCTGAGGAGAAGTCTGCCGTTACTGCCCTGTGGGGCAAGGTGAACGTGGATGAAGTTGGTGTACTCCCCCTGGGCAGGCTGCTGGTGGTCTACCCTTTACTCCCGAGGTCGACTCGGACCGATGGTGAG
49239	Synthetic_IRES_multiplicity_all_comb	TEV	HBB	4	2,3,6,8	37,55,109,145	4591.5	5898.3	0	-0.175	CTAGGGCGCGCCAGTCCTCGAGATCGAACTGACACAACTGTGTTCACTAGCAACTACTCCCAGACACCATGGTACTCCCGACTCCTGAGGAGAAGTCTGCCGTTACTGCCCTGTGGGGCAAGGTGATACTCCCTGAAGTTGGTGGTGAGGCCCTGGGCAGGCTACTCCCGGTCTACCCTTGGACCCAGAGGTCGACTCGGACCGATGGTGAG
49242	Synthetic_IRES_multiplicity_all_comb	TEV	HBB	4	2,3,6,9	37,55,109,163	206.29	206.29	0	NaN	CTAGGGCGCGCCAGTCCTAAACGCAAGGCTGACACAACTGTGTTCACTAGCAACTACTCCCAGACACCATGGTACTCCCGACTCCTGAGGAGAAGTCTGCCGTTACTGCCCTGTGGGGCAAGGTGATACTCCCTGAAGTTGGTGGTGAGGCCCTGGGCAGGCTGCTGGTGGTCTACCCTTTACTCCCGAGGTCGACTCGGACCGATGGTGAG
49245	Synthetic_IRES_multiplicity_all_comb	TEV	HBB	4	2,3,6,7	37,55,109,127	206.29	206.29	0.42596	NaN	CTAGGGCGCGCCAGTCCTACGCAACCTTCTGACACAACTGTGTTCACTAGCAACTACTCCCAGACACCATGGTACTCCCGACTCCTGAGGAGAAGTCTGCCGTTACTGCCCTGTGGGGCAAGGTGATACTCCCTGAAGTTGGTGTACTCCCCCTGGGCAGGCTGCTGGTGGTCTACCCTTGGACCCAGAGGTCGACTCGGACCGATGGTGAG
49247	Synthetic_IRES_multiplicity_all_comb	TEV	HBB	4	2,3,5,8	37,55,91,145	206.29	206.29	0	NaN	CTAGGGCGCGCCAGTCCTAACGTTGCGTCTGACACAACTGTGTTCACTAGCAACTACTCCCAGACACCATGGTACTCCCGACTCCTGAGGAGAAGTCTGCCGTTACTGTACTCCCGGGCAAGGTGAACGTGGATGAAGTTGGTGGTGAGGCCCTGGGCAGGCTACTCCCGGTCTACCCTTGGACCCAGAGGTCGACTCGGACCGATGGTGAG
49250	Synthetic_IRES_multiplicity_all_comb	TEV	HBB	4	2,3,5,9	37,55,91,163	206.29	206.29	0	NaN	CTAGGGCGCGCCAGTCCTTATTGCGTCCCTGACACAACTGTGTTCACTAGCAACTACTCCCAGACACCATGGTACTCCCGACTCCTGAGGAGAAGTCTGCCGTTACTGTACTCCCGGGCAAGGTGAACGTGGATGAAGTTGGTGGTGAGGCCCTGGGCAGGCTGCTGGTGGTCTACCCTTTACTCCCGAGGTCGACTCGGACCGATGGTGAG
49253	Synthetic_IRES_multiplicity_all_comb	TEV	HBB	4	2,3,5,7	37,55,91,127	206.29	206.29	0.010509	NaN	CTAGGGCGCGCCAGTCCTGCTTGCGTTACTGACACAACTGTGTTCACTAGCAACTACTCCCAGACACCATGGTACTCCCGACTCCTGAGGAGAAGTCTGCCGTTACTGTACTCCCGGGCAAGGTGAACGTGGATGAAGTTGGTGTACTCCCCCTGGGCAGGCTGCTGGTGGTCTACCCTTGGACCCAGAGGTCGACTCGGACCGATGGTGAG
49257	Synthetic_IRES_multiplicity_all_comb	TEV	HBB	4	2,3,5,6	37,55,91,109	206.29	206.29	0	NaN	CTAGGGCGCGCCAGTCCTGCGCATTGTGCTGACACAACTGTGTTCACTAGCAACTACTCCCAGACACCATGGTACTCCCGACTCCTGAGGAGAAGTCTGCCGTTACTGTACTCCCGGGCAAGGTGATACTCCCTGAAGTTGGTGGTGAGGCCCTGGGCAGGCTGCTGGTGGTCTACCCTTGGACCCAGAGGTCGACTCGGACCGATGGTGAG
49263	Synthetic_IRES_multiplicity_all_comb	TEV	HBB	4	2,3,4,8	37,55,73,145	206.29	206.29	0	NaN	CTAGGGCGCGCCAGTCCTCTGTACCGCACTGACACAACTGTGTTCACTAGCAACTACTCCCAGACACCATGGTACTCCCGACTCCTGAGGTACTCCCTGCCGTTACTGCCCTGTGGGGCAAGGTGAACGTGGATGAAGTTGGTGGTGAGGCCCTGGGCAGGCTACTCCCGGTCTACCCTTGGACCCAGAGGTCGACTCGGACCGATGGTGAG
49266	Synthetic_IRES_multiplicity_all_comb	TEV	HBB	4	2,3,4,9	37,55,73,163	206.29	206.29	0	NaN	CTAGGGCGCGCCAGTCCTACCAGCTGTCCTGACACAACTGTGTTCACTAGCAACTACTCCCAGACACCATGGTACTCCCGACTCCTGAGGTACTCCCTGCCGTTACTGCCCTGTGGGGCAAGGTGAACGTGGATGAAGTTGGTGGTGAGGCCCTGGGCAGGCTGCTGGTGGTCTACCCTTTACTCCCGAGGTCGACTCGGACCGATGGTGAG
49269	Synthetic_IRES_multiplicity_all_comb	TEV	HBB	4	2,3,4,7	37,55,73,127	206.29	206.29	0	NaN	CTAGGGCGCGCCAGTCCTTCTAGCTGGACTGACACAACTGTGTTCACTAGCAACTACTCCCAGACACCATGGTACTCCCGACTCCTGAGGTACTCCCTGCCGTTACTGCCCTGTGGGGCAAGGTGAACGTGGATGAAGTTGGTGTACTCCCCCTGGGCAGGCTGCTGGTGGTCTACCCTTGGACCCAGAGGTCGACTCGGACCGATGGTGAG
49273	Synthetic_IRES_multiplicity_all_comb	TEV	HBB	4	2,3,4,6	37,55,73,109	206.29	206.29	0	NaN	CTAGGGCGCGCCAGTCCTCTTGAGCTGGCTGACACAACTGTGTTCACTAGCAACTACTCCCAGACACCATGGTACTCCCGACTCCTGAGGTACTCCCTGCCGTTACTGCCCTGTGGGGCAAGGTGATACTCCCTGAAGTTGGTGGTGAGGCCCTGGGCAGGCTGCTGGTGGTCTACCCTTGGACCCAGAGGTCGACTCGGACCGATGGTGAG
49281	Synthetic_IRES_multiplicity_all_comb	TEV	HBB	4	2,3,4,5	37,55,73,91	206.29	206.29	0	NaN	CTAGGGCGCGCCAGTCCTAGCCCGATCCCTGACACAACTGTGTTCACTAGCAACTACTCCCAGACACCATGGTACTCCCGACTCCTGAGGTACTCCCTGCCGTTACTGTACTCCCGGGCAAGGTGAACGTGGATGAAGTTGGTGGTGAGGCCCTGGGCAGGCTGCTGGTGGTCTACCCTTGGACCCAGAGGTCGACTCGGACCGATGGTGAG
49300	Synthetic_IRES_multiplicity_all_comb	TEV	HBB	4	2,7,8,9	37,127,145,163	206.29	206.29	0	NaN	CTAGGGCGCGCCAGTCCTTACTCGGGCGCTGACACAACTGTGTTCACTAGCAACTACTCCCAGACACCATGGTGCATCTGACTCCTGAGGAGAAGTCTGCCGTTACTGCCCTGTGGGGCAAGGTGAACGTGGATGAAGTTGGTGTACTCCCCCTGGGCAGGCTACTCCCGGTCTACCCTTTACTCCCGAGGTCGACTCGGACCGATGGTGAG
49304	Synthetic_IRES_multiplicity_all_comb	TEV	HBB	4	2,6,8,9	37,109,145,163	206.29	206.29	0	-3.4318	CTAGGGCGCGCCAGTCCTCAGTTCGGGCCTGACACAACTGTGTTCACTAGCAACTACTCCCAGACACCATGGTGCATCTGACTCCTGAGGAGAAGTCTGCCGTTACTGCCCTGTGGGGCAAGGTGATACTCCCTGAAGTTGGTGGTGAGGCCCTGGGCAGGCTACTCCCGGTCTACCCTTTACTCCCGAGGTCGACTCGGACCGATGGTGAG
49307	Synthetic_IRES_multiplicity_all_comb	TEV	HBB	4	2,6,7,8	37,109,127,145	264.32	206.29	0	NaN	CTAGGGCGCGCCAGTCCTTGACGGGCTACTGACACAACTGTGTTCACTAGCAACTACTCCCAGACACCATGGTGCATCTGACTCCTGAGGAGAAGTCTGCCGTTACTGCCCTGTGGGGCAAGGTGATACTCCCTGAAGTTGGTGTACTCCCCCTGGGCAGGCTACTCCCGGTCTACCCTTGGACCCAGAGGTCGACTCGGACCGATGGTGAG
49310	Synthetic_IRES_multiplicity_all_comb	TEV	HBB	4	2,6,7,9	37,109,127,163	206.29	206.29	0.029987	NaN	CTAGGGCGCGCCAGTCCTCAACCGGGCGCTGACACAACTGTGTTCACTAGCAACTACTCCCAGACACCATGGTGCATCTGACTCCTGAGGAGAAGTCTGCCGTTACTGCCCTGTGGGGCAAGGTGATACTCCCTGAAGTTGGTGTACTCCCCCTGGGCAGGCTGCTGGTGGTCTACCCTTTACTCCCGAGGTCGACTCGGACCGATGGTGAG
49312	Synthetic_IRES_multiplicity_all_comb	TEV	HBB	4	2,5,8,9	37,91,145,163	206.29	206.29	0.078748	NaN	CTAGGGCGCGCCAGTCCTGCACGGGCTGCTGACACAACTGTGTTCACTAGCAACTACTCCCAGACACCATGGTGCATCTGACTCCTGAGGAGAAGTCTGCCGTTACTGTACTCCCGGGCAAGGTGAACGTGGATGAAGTTGGTGGTGAGGCCCTGGGCAGGCTACTCCCGGTCTACCCTTTACTCCCGAGGTCGACTCGGACCGATGGTGAG
49315	Synthetic_IRES_multiplicity_all_comb	TEV	HBB	4	2,5,7,8	37,91,127,145	206.29	206.29	0	NaN	CTAGGGCGCGCCAGTCCTCTCGGGCGGTCTGACACAACTGTGTTCACTAGCAACTACTCCCAGACACCATGGTGCATCTGACTCCTGAGGAGAAGTCTGCCGTTACTGTACTCCCGGGCAAGGTGAACGTGGATGAAGTTGGTGTACTCCCCCTGGGCAGGCTACTCCCGGTCTACCCTTGGACCCAGAGGTCGACTCGGACCGATGGTGAG
49318	Synthetic_IRES_multiplicity_all_comb	TEV	HBB	4	2,5,7,9	37,91,127,163	6295.9	13130	0	0.32719	CTAGGGCGCGCCAGTCCTTACGCTAGAGCTGACACAACTGTGTTCACTAGCAACTACTCCCAGACACCATGGTGCATCTGACTCCTGAGGAGAAGTCTGCCGTTACTGTACTCCCGGGCAAGGTGAACGTGGATGAAGTTGGTGTACTCCCCCTGGGCAGGCTGCTGGTGGTCTACCCTTTACTCCCGAGGTCGACTCGGACCGATGGTGAG
49319	Synthetic_IRES_multiplicity_all_comb	TEV	HBB	4	2,5,6,8	37,91,109,145	206.29	206.29	0.095421	NaN	CTAGGGCGCGCCAGTCCTCGATCCAGAGCTGACACAACTGTGTTCACTAGCAACTACTCCCAGACACCATGGTGCATCTGACTCCTGAGGAGAAGTCTGCCGTTACTGTACTCCCGGGCAAGGTGATACTCCCTGAAGTTGGTGGTGAGGCCCTGGGCAGGCTACTCCCGGTCTACCCTTGGACCCAGAGGTCGACTCGGACCGATGGTGAG
49322	Synthetic_IRES_multiplicity_all_comb	TEV	HBB	4	2,5,6,9	37,91,109,163	2663.7	2867.7	0	-0.024208	CTAGGGCGCGCCAGTCCTCTCGTAGCATCTGACACAACTGTGTTCACTAGCAACTACTCCCAGACACCATGGTGCATCTGACTCCTGAGGAGAAGTCTGCCGTTACTGTACTCCCGGGCAAGGTGATACTCCCTGAAGTTGGTGGTGAGGCCCTGGGCAGGCTGCTGGTGGTCTACCCTTTACTCCCGAGGTCGACTCGGACCGATGGTGAG
49325	Synthetic_IRES_multiplicity_all_comb	TEV	HBB	4	2,5,6,7	37,91,109,127	206.29	206.29	0.013505	NaN	CTAGGGCGCGCCAGTCCTTTGAATGCTACTGACACAACTGTGTTCACTAGCAACTACTCCCAGACACCATGGTGCATCTGACTCCTGAGGAGAAGTCTGCCGTTACTGTACTCCCGGGCAAGGTGATACTCCCTGAAGTTGGTGTACTCCCCCTGGGCAGGCTGCTGGTGGTCTACCCTTGGACCCAGAGGTCGACTCGGACCGATGGTGAG
49328	Synthetic_IRES_multiplicity_all_comb	TEV	HBB	4	2,4,8,9	37,73,145,163	1536.3	1034.4	0	-0.41715	CTAGGGCGCGCCAGTCCTATGCTAGGACCTGACACAACTGTGTTCACTAGCAACTACTCCCAGACACCATGGTGCATCTGACTCCTGAGGTACTCCCTGCCGTTACTGCCCTGTGGGGCAAGGTGAACGTGGATGAAGTTGGTGGTGAGGCCCTGGGCAGGCTACTCCCGGTCTACCCTTTACTCCCGAGGTCGACTCGGACCGATGGTGAG
49331	Synthetic_IRES_multiplicity_all_comb	TEV	HBB	4	2,4,7,8	37,73,127,145	206.29	206.29	0	NaN	CTAGGGCGCGCCAGTCCTAATACGCCTCCTGACACAACTGTGTTCACTAGCAACTACTCCCAGACACCATGGTGCATCTGACTCCTGAGGTACTCCCTGCCGTTACTGCCCTGTGGGGCAAGGTGAACGTGGATGAAGTTGGTGTACTCCCCCTGGGCAGGCTACTCCCGGTCTACCCTTGGACCCAGAGGTCGACTCGGACCGATGGTGAG
49334	Synthetic_IRES_multiplicity_all_comb	TEV	HBB	4	2,4,7,9	37,73,127,163	206.29	206.29	0	NaN	CTAGGGCGCGCCAGTCCTCCATTCTTTTCTGACACAACTGTGTTCACTAGCAACTACTCCCAGACACCATGGTGCATCTGACTCCTGAGGTACTCCCTGCCGTTACTGCCCTGTGGGGCAAGGTGAACGTGGATGAAGTTGGTGTACTCCCCCTGGGCAGGCTGCTGGTGGTCTACCCTTTACTCCCGAGGTCGACTCGGACCGATGGTGAG
49335	Synthetic_IRES_multiplicity_all_comb	TEV	HBB	4	2,4,6,8	37,73,109,145	2725.7	2617.3	0	-1.6635	CTAGGGCGCGCCAGTCCTAGCACGTCATCTGACACAACTGTGTTCACTAGCAACTACTCCCAGACACCATGGTGCATCTGACTCCTGAGGTACTCCCTGCCGTTACTGCCCTGTGGGGCAAGGTGATACTCCCTGAAGTTGGTGGTGAGGCCCTGGGCAGGCTACTCCCGGTCTACCCTTGGACCCAGAGGTCGACTCGGACCGATGGTGAG
49338	Synthetic_IRES_multiplicity_all_comb	TEV	HBB	4	2,4,6,9	37,73,109,163	206.29	206.29	0	NaN	CTAGGGCGCGCCAGTCCTCATGTGAAAGCTGACACAACTGTGTTCACTAGCAACTACTCCCAGACACCATGGTGCATCTGACTCCTGAGGTACTCCCTGCCGTTACTGCCCTGTGGGGCAAGGTGATACTCCCTGAAGTTGGTGGTGAGGCCCTGGGCAGGCTGCTGGTGGTCTACCCTTTACTCCCGAGGTCGACTCGGACCGATGGTGAG
49341	Synthetic_IRES_multiplicity_all_comb	TEV	HBB	4	2,4,6,7	37,73,109,127	206.29	206.29	0.017973	NaN	CTAGGGCGCGCCAGTCCTCATGTGCATACTGACACAACTGTGTTCACTAGCAACTACTCCCAGACACCATGGTGCATCTGACTCCTGAGGTACTCCCTGCCGTTACTGCCCTGTGGGGCAAGGTGATACTCCCTGAAGTTGGTGTACTCCCCCTGGGCAGGCTGCTGGTGGTCTACCCTTGGACCCAGAGGTCGACTCGGACCGATGGTGAG
49343	Synthetic_IRES_multiplicity_all_comb	TEV	HBB	4	2,4,5,8	37,73,91,145	206.29	206.29	0	NaN	CTAGGGCGCGCCAGTCCTCTTCATGTGCCTGACACAACTGTGTTCACTAGCAACTACTCCCAGACACCATGGTGCATCTGACTCCTGAGGTACTCCCTGCCGTTACTGTACTCCCGGGCAAGGTGAACGTGGATGAAGTTGGTGGTGAGGCCCTGGGCAGGCTACTCCCGGTCTACCCTTGGACCCAGAGGTCGACTCGGACCGATGGTGAG
49346	Synthetic_IRES_multiplicity_all_comb	TEV	HBB	4	2,4,5,9	37,73,91,163	206.29	206.29	0.048077	NaN	CTAGGGCGCGCCAGTCCTCACATGGTACCTGACACAACTGTGTTCACTAGCAACTACTCCCAGACACCATGGTGCATCTGACTCCTGAGGTACTCCCTGCCGTTACTGTACTCCCGGGCAAGGTGAACGTGGATGAAGTTGGTGGTGAGGCCCTGGGCAGGCTGCTGGTGGTCTACCCTTTACTCCCGAGGTCGACTCGGACCGATGGTGAG
49349	Synthetic_IRES_multiplicity_all_comb	TEV	HBB	4	2,4,5,7	37,73,91,127	206.29	206.29	0	NaN	CTAGGGCGCGCCAGTCCTCTACACATGTCTGACACAACTGTGTTCACTAGCAACTACTCCCAGACACCATGGTGCATCTGACTCCTGAGGTACTCCCTGCCGTTACTGTACTCCCGGGCAAGGTGAACGTGGATGAAGTTGGTGTACTCCCCCTGGGCAGGCTGCTGGTGGTCTACCCTTGGACCCAGAGGTCGACTCGGACCGATGGTGAG
49353	Synthetic_IRES_multiplicity_all_comb	TEV	HBB	4	2,4,5,6	37,73,91,109	206.29	206.29	0	NaN	CTAGGGCGCGCCAGTCCTGTCACATGGGCTGACACAACTGTGTTCACTAGCAACTACTCCCAGACACCATGGTGCATCTGACTCCTGAGGTACTCCCTGCCGTTACTGTACTCCCGGGCAAGGTGATACTCCCTGAAGTTGGTGGTGAGGCCCTGGGCAGGCTGCTGGTGGTCTACCCTTGGACCCAGAGGTCGACTCGGACCGATGGTGAG
47223	Synthetic_IRES_multiplicity_all_comb	TEV	HBB	5	3,6,7,8,9	55,109,127,145,163	206.29	206.29	0	NaN	CTAGGGCGCGCCAGTCCTTAAGAGTCGACTGACACAACTGTGTTCACTAGCAACCTCAAACAGACACCATGGTACTCCCGACTCCTGAGGAGAAGTCTGCCGTTACTGCCCTGTGGGGCAAGGTGATACTCCCTGAAGTTGGTGTACTCCCCCTGGGCAGGCTACTCCCGGTCTACCCTTTACTCCCGAGGTCGACTCGGACCGATGGTGAG
47231	Synthetic_IRES_multiplicity_all_comb	TEV	HBB	5	3,5,7,8,9	55,91,127,145,163	206.29	206.29	0.003665	NaN	CTAGGGCGCGCCAGTCCTAGCGTTTTGCCTGACACAACTGTGTTCACTAGCAACCTCAAACAGACACCATGGTACTCCCGACTCCTGAGGAGAAGTCTGCCGTTACTGTACTCCCGGGCAAGGTGAACGTGGATGAAGTTGGTGTACTCCCCCTGGGCAGGCTACTCCCGGTCTACCCTTTACTCCCGAGGTCGACTCGGACCGATGGTGAG
47235	Synthetic_IRES_multiplicity_all_comb	TEV	HBB	5	3,5,6,8,9	55,91,109,145,163	206.29	206.29	0	NaN	CTAGGGCGCGCCAGTCCTGCGTTTTCATCTGACACAACTGTGTTCACTAGCAACCTCAAACAGACACCATGGTACTCCCGACTCCTGAGGAGAAGTCTGCCGTTACTGTACTCCCGGGCAAGGTGATACTCCCTGAAGTTGGTGGTGAGGCCCTGGGCAGGCTACTCCCGGTCTACCCTTTACTCCCGAGGTCGACTCGGACCGATGGTGAG
47238	Synthetic_IRES_multiplicity_all_comb	TEV	HBB	5	3,5,6,7,8	55,91,109,127,145	206.29	206.29	0	NaN	CTAGGGCGCGCCAGTCCTGTGGGTCTACCTGACACAACTGTGTTCACTAGCAACCTCAAACAGACACCATGGTACTCCCGACTCCTGAGGAGAAGTCTGCCGTTACTGTACTCCCGGGCAAGGTGATACTCCCTGAAGTTGGTGTACTCCCCCTGGGCAGGCTACTCCCGGTCTACCCTTGGACCCAGAGGTCGACTCGGACCGATGGTGAG
47241	Synthetic_IRES_multiplicity_all_comb	TEV	HBB	5	3,5,6,7,9	55,91,109,127,163	206.29	206.29	0.0044659	NaN	CTAGGGCGCGCCAGTCCTACATACAGCACTGACACAACTGTGTTCACTAGCAACCTCAAACAGACACCATGGTACTCCCGACTCCTGAGGAGAAGTCTGCCGTTACTGTACTCCCGGGCAAGGTGATACTCCCTGAAGTTGGTGTACTCCCCCTGGGCAGGCTGCTGGTGGTCTACCCTTTACTCCCGAGGTCGACTCGGACCGATGGTGAG
47247	Synthetic_IRES_multiplicity_all_comb	TEV	HBB	5	3,4,7,8,9	55,73,127,145,163	206.29	206.29	0	NaN	CTAGGGCGCGCCAGTCCTACTGTACCTCCTGACACAACTGTGTTCACTAGCAACCTCAAACAGACACCATGGTACTCCCGACTCCTGAGGTACTCCCTGCCGTTACTGCCCTGTGGGGCAAGGTGAACGTGGATGAAGTTGGTGTACTCCCCCTGGGCAGGCTACTCCCGGTCTACCCTTTACTCCCGAGGTCGACTCGGACCGATGGTGAG
47251	Synthetic_IRES_multiplicity_all_comb	TEV	HBB	5	3,4,6,8,9	55,73,109,145,163	206.29	206.29	0	NaN	CTAGGGCGCGCCAGTCCTGCTCAAAATTCTGACACAACTGTGTTCACTAGCAACCTCAAACAGACACCATGGTACTCCCGACTCCTGAGGTACTCCCTGCCGTTACTGCCCTGTGGGGCAAGGTGATACTCCCTGAAGTTGGTGGTGAGGCCCTGGGCAGGCTACTCCCGGTCTACCCTTTACTCCCGAGGTCGACTCGGACCGATGGTGAG
47254	Synthetic_IRES_multiplicity_all_comb	TEV	HBB	5	3,4,6,7,8	55,73,109,127,145	206.29	206.29	0	NaN	CTAGGGCGCGCCAGTCCTTCAAAATTCGCTGACACAACTGTGTTCACTAGCAACCTCAAACAGACACCATGGTACTCCCGACTCCTGAGGTACTCCCTGCCGTTACTGCCCTGTGGGGCAAGGTGATACTCCCTGAAGTTGGTGTACTCCCCCTGGGCAGGCTACTCCCGGTCTACCCTTGGACCCAGAGGTCGACTCGGACCGATGGTGAG
47257	Synthetic_IRES_multiplicity_all_comb	TEV	HBB	5	3,4,6,7,9	55,73,109,127,163	206.29	206.29	0	NaN	CTAGGGCGCGCCAGTCCTGCAAGAATTTCTGACACAACTGTGTTCACTAGCAACCTCAAACAGACACCATGGTACTCCCGACTCCTGAGGTACTCCCTGCCGTTACTGCCCTGTGGGGCAAGGTGATACTCCCTGAAGTTGGTGTACTCCCCCTGGGCAGGCTGCTGGTGGTCTACCCTTTACTCCCGAGGTCGACTCGGACCGATGGTGAG
47259	Synthetic_IRES_multiplicity_all_comb	TEV	HBB	5	3,4,5,8,9	55,73,91,145,163	206.29	206.29	0.036005	NaN	CTAGGGCGCGCCAGTCCTGAGCAAATTTCTGACACAACTGTGTTCACTAGCAACCTCAAACAGACACCATGGTACTCCCGACTCCTGAGGTACTCCCTGCCGTTACTGTACTCCCGGGCAAGGTGAACGTGGATGAAGTTGGTGGTGAGGCCCTGGGCAGGCTACTCCCGGTCTACCCTTTACTCCCGAGGTCGACTCGGACCGATGGTGAG
47262	Synthetic_IRES_multiplicity_all_comb	TEV	HBB	5	3,4,5,7,8	55,73,91,127,145	206.29	206.29	0	NaN	CTAGGGCGCGCCAGTCCTCACGCTTTCACTGACACAACTGTGTTCACTAGCAACCTCAAACAGACACCATGGTACTCCCGACTCCTGAGGTACTCCCTGCCGTTACTGTACTCCCGGGCAAGGTGAACGTGGATGAAGTTGGTGTACTCCCCCTGGGCAGGCTACTCCCGGTCTACCCTTGGACCCAGAGGTCGACTCGGACCGATGGTGAG
47265	Synthetic_IRES_multiplicity_all_comb	TEV	HBB	5	3,4,5,7,9	55,73,91,127,163	12362	206.29	0.010224	NaN	CTAGGGCGCGCCAGTCCTCACGGTGGACCTGACACAACTGTGTTCACTAGCAACCTCAAACAGACACCATGGTACTCCCGACTCCTGAGGTACTCCCTGCCGTTACTGTACTCCCGGGCAAGGTGAACGTGGATGAAGTTGGTGTACTCCCCCTGGGCAGGCTGCTGGTGGTCTACCCTTTACTCCCGAGGTCGACTCGGACCGATGGTGAG
47266	Synthetic_IRES_multiplicity_all_comb	TEV	HBB	5	3,4,5,6,8	55,73,91,109,145	206.29	206.29	0	NaN	CTAGGGCGCGCCAGTCCTATGCACCGTGCTGACACAACTGTGTTCACTAGCAACCTCAAACAGACACCATGGTACTCCCGACTCCTGAGGTACTCCCTGCCGTTACTGTACTCCCGGGCAAGGTGATACTCCCTGAAGTTGGTGGTGAGGCCCTGGGCAGGCTACTCCCGGTCTACCCTTGGACCCAGAGGTCGACTCGGACCGATGGTGAG
47269	Synthetic_IRES_multiplicity_all_comb	TEV	HBB	5	3,4,5,6,9	55,73,91,109,163	206.29	206.29	0	NaN	CTAGGGCGCGCCAGTCCTTTTCACACCACTGACACAACTGTGTTCACTAGCAACCTCAAACAGACACCATGGTACTCCCGACTCCTGAGGTACTCCCTGCCGTTACTGTACTCCCGGGCAAGGTGATACTCCCTGAAGTTGGTGGTGAGGCCCTGGGCAGGCTGCTGGTGGTCTACCCTTTACTCCCGAGGTCGACTCGGACCGATGGTGAG
47272	Synthetic_IRES_multiplicity_all_comb	TEV	HBB	5	3,4,5,6,7	55,73,91,109,127	206.29	206.29	0.015422	NaN	CTAGGGCGCGCCAGTCCTAACAGAAGATCTGACACAACTGTGTTCACTAGCAACCTCAAACAGACACCATGGTACTCCCGACTCCTGAGGTACTCCCTGCCGTTACTGTACTCCCGGGCAAGGTGATACTCCCTGAAGTTGGTGTACTCCCCCTGGGCAGGCTGCTGGTGGTCTACCCTTGGACCCAGAGGTCGACTCGGACCGATGGTGAG
48287	Synthetic_IRES_multiplicity_all_comb	TEV	HBB	5	5,6,7,8,9	91,109,127,145,163	1177.7	1336	0	-2.9464	CTAGGGCGCGCCAGTCCTTAGTCCATTGCTGACACAACTGTGTTCACTAGCAACCTCAAACAGACACCATGGTGCATCTGACTCCTGAGGAGAAGTCTGCCGTTACTGTACTCCCGGGCAAGGTGATACTCCCTGAAGTTGGTGTACTCCCCCTGGGCAGGCTACTCCCGGTCTACCCTTTACTCCCGAGGTCGACTCGGACCGATGGTGAG
48816	Synthetic_IRES_multiplicity_all_comb	TEV	HBB	5	4,6,7,8,9	73,109,127,145,163	297.37	516.87	0	0.61455	CTAGGGCGCGCCAGTCCTTGGGCCTGTCCTGACACAACTGTGTTCACTAGCAACCTCAAACAGACACCATGGTGCATCTGACTCCTGAGGTACTCCCTGCCGTTACTGCCCTGTGGGGCAAGGTGATACTCCCTGAAGTTGGTGTACTCCCCCTGGGCAGGCTACTCCCGGTCTACCCTTTACTCCCGAGGTCGACTCGGACCGATGGTGAG
48824	Synthetic_IRES_multiplicity_all_comb	TEV	HBB	5	4,5,7,8,9	73,91,127,145,163	206.29	206.29	0	NaN	CTAGGGCGCGCCAGTCCTGTAGCCCATGCTGACACAACTGTGTTCACTAGCAACCTCAAACAGACACCATGGTGCATCTGACTCCTGAGGTACTCCCTGCCGTTACTGTACTCCCGGGCAAGGTGAACGTGGATGAAGTTGGTGTACTCCCCCTGGGCAGGCTACTCCCGGTCTACCCTTTACTCCCGAGGTCGACTCGGACCGATGGTGAG
48828	Synthetic_IRES_multiplicity_all_comb	TEV	HBB	5	4,5,6,8,9	73,91,109,145,163	206.29	206.29	0	NaN	CTAGGGCGCGCCAGTCCTACTAAGATTCCTGACACAACTGTGTTCACTAGCAACCTCAAACAGACACCATGGTGCATCTGACTCCTGAGGTACTCCCTGCCGTTACTGTACTCCCGGGCAAGGTGATACTCCCTGAAGTTGGTGGTGAGGCCCTGGGCAGGCTACTCCCGGTCTACCCTTTACTCCCGAGGTCGACTCGGACCGATGGTGAG
48831	Synthetic_IRES_multiplicity_all_comb	TEV	HBB	5	4,5,6,7,8	73,91,109,127,145	1091.8	1360.3	0	-4.0669	CTAGGGCGCGCCAGTCCTCGACTAAGGCCTGACACAACTGTGTTCACTAGCAACCTCAAACAGACACCATGGTGCATCTGACTCCTGAGGTACTCCCTGCCGTTACTGTACTCCCGGGCAAGGTGATACTCCCTGAAGTTGGTGTACTCCCCCTGGGCAGGCTACTCCCGGTCTACCCTTGGACCCAGAGGTCGACTCGGACCGATGGTGAG
48834	Synthetic_IRES_multiplicity_all_comb	TEV	HBB	5	4,5,6,7,9	73,91,109,127,163	206.29	206.29	0	NaN	CTAGGGCGCGCCAGTCCTTATCTTAGTACTGACACAACTGTGTTCACTAGCAACCTCAAACAGACACCATGGTGCATCTGACTCCTGAGGTACTCCCTGCCGTTACTGTACTCCCGGGCAAGGTGATACTCCCTGAAGTTGGTGTACTCCCCCTGGGCAGGCTGCTGGTGGTCTACCCTTTACTCCCGAGGTCGACTCGGACCGATGGTGAG
49236	Synthetic_IRES_multiplicity_all_comb	TEV	HBB	5	2,3,7,8,9	37,55,127,145,163	385.02	304.98	0	-0.0083887	CTAGGGCGCGCCAGTCCTGGTCCTAACCCTGACACAACTGTGTTCACTAGCAACTACTCCCAGACACCATGGTACTCCCGACTCCTGAGGAGAAGTCTGCCGTTACTGCCCTGTGGGGCAAGGTGAACGTGGATGAAGTTGGTGTACTCCCCCTGGGCAGGCTACTCCCGGTCTACCCTTTACTCCCGAGGTCGACTCGGACCGATGGTGAG
49240	Synthetic_IRES_multiplicity_all_comb	TEV	HBB	5	2,3,6,8,9	37,55,109,145,163	206.29	206.29	0.01226	NaN	CTAGGGCGCGCCAGTCCTGACGATCTCGCTGACACAACTGTGTTCACTAGCAACTACTCCCAGACACCATGGTACTCCCGACTCCTGAGGAGAAGTCTGCCGTTACTGCCCTGTGGGGCAAGGTGATACTCCCTGAAGTTGGTGGTGAGGCCCTGGGCAGGCTACTCCCGGTCTACCCTTTACTCCCGAGGTCGACTCGGACCGATGGTGAG
49243	Synthetic_IRES_multiplicity_all_comb	TEV	HBB	5	2,3,6,7,8	37,55,109,127,145	206.29	206.29	0	NaN	CTAGGGCGCGCCAGTCCTACACGCAATTCTGACACAACTGTGTTCACTAGCAACTACTCCCAGACACCATGGTACTCCCGACTCCTGAGGAGAAGTCTGCCGTTACTGCCCTGTGGGGCAAGGTGATACTCCCTGAAGTTGGTGTACTCCCCCTGGGCAGGCTACTCCCGGTCTACCCTTGGACCCAGAGGTCGACTCGGACCGATGGTGAG
49246	Synthetic_IRES_multiplicity_all_comb	TEV	HBB	5	2,3,6,7,9	37,55,109,127,163	206.29	206.29	0	NaN	CTAGGGCGCGCCAGTCCTCTTACGCAACCTGACACAACTGTGTTCACTAGCAACTACTCCCAGACACCATGGTACTCCCGACTCCTGAGGAGAAGTCTGCCGTTACTGCCCTGTGGGGCAAGGTGATACTCCCTGAAGTTGGTGTACTCCCCCTGGGCAGGCTGCTGGTGGTCTACCCTTTACTCCCGAGGTCGACTCGGACCGATGGTGAG
49248	Synthetic_IRES_multiplicity_all_comb	TEV	HBB	5	2,3,5,8,9	37,55,91,145,163	206.29	206.29	0	NaN	CTAGGGCGCGCCAGTCCTTAGATTGCGTCTGACACAACTGTGTTCACTAGCAACTACTCCCAGACACCATGGTACTCCCGACTCCTGAGGAGAAGTCTGCCGTTACTGTACTCCCGGGCAAGGTGAACGTGGATGAAGTTGGTGGTGAGGCCCTGGGCAGGCTACTCCCGGTCTACCCTTTACTCCCGAGGTCGACTCGGACCGATGGTGAG
49251	Synthetic_IRES_multiplicity_all_comb	TEV	HBB	5	2,3,5,7,8	37,55,91,127,145	206.29	206.29	0	NaN	CTAGGGCGCGCCAGTCCTGTTGCGTAAACTGACACAACTGTGTTCACTAGCAACTACTCCCAGACACCATGGTACTCCCGACTCCTGAGGAGAAGTCTGCCGTTACTGTACTCCCGGGCAAGGTGAACGTGGATGAAGTTGGTGTACTCCCCCTGGGCAGGCTACTCCCGGTCTACCCTTGGACCCAGAGGTCGACTCGGACCGATGGTGAG
49254	Synthetic_IRES_multiplicity_all_comb	TEV	HBB	5	2,3,5,7,9	37,55,91,127,163	206.29	206.29	0	NaN	CTAGGGCGCGCCAGTCCTCTTGCGTGAGCTGACACAACTGTGTTCACTAGCAACTACTCCCAGACACCATGGTACTCCCGACTCCTGAGGAGAAGTCTGCCGTTACTGTACTCCCGGGCAAGGTGAACGTGGATGAAGTTGGTGTACTCCCCCTGGGCAGGCTGCTGGTGGTCTACCCTTTACTCCCGAGGTCGACTCGGACCGATGGTGAG
49255	Synthetic_IRES_multiplicity_all_comb	TEV	HBB	5	2,3,5,6,8	37,55,91,109,145	206.29	206.29	0.014982	NaN	CTAGGGCGCGCCAGTCCTAGCGCATACGCTGACACAACTGTGTTCACTAGCAACTACTCCCAGACACCATGGTACTCCCGACTCCTGAGGAGAAGTCTGCCGTTACTGTACTCCCGGGCAAGGTGATACTCCCTGAAGTTGGTGGTGAGGCCCTGGGCAGGCTACTCCCGGTCTACCCTTGGACCCAGAGGTCGACTCGGACCGATGGTGAG
49258	Synthetic_IRES_multiplicity_all_comb	TEV	HBB	5	2,3,5,6,9	37,55,91,109,163	206.29	206.29	0	NaN	CTAGGGCGCGCCAGTCCTCTGAATGCGCCTGACACAACTGTGTTCACTAGCAACTACTCCCAGACACCATGGTACTCCCGACTCCTGAGGAGAAGTCTGCCGTTACTGTACTCCCGGGCAAGGTGATACTCCCTGAAGTTGGTGGTGAGGCCCTGGGCAGGCTGCTGGTGGTCTACCCTTTACTCCCGAGGTCGACTCGGACCGATGGTGAG
49261	Synthetic_IRES_multiplicity_all_comb	TEV	HBB	5	2,3,5,6,7	37,55,91,109,127	206.29	206.29	0	NaN	CTAGGGCGCGCCAGTCCTACGTCAATCACTGACACAACTGTGTTCACTAGCAACTACTCCCAGACACCATGGTACTCCCGACTCCTGAGGAGAAGTCTGCCGTTACTGTACTCCCGGGCAAGGTGATACTCCCTGAAGTTGGTGTACTCCCCCTGGGCAGGCTGCTGGTGGTCTACCCTTGGACCCAGAGGTCGACTCGGACCGATGGTGAG
49264	Synthetic_IRES_multiplicity_all_comb	TEV	HBB	5	2,3,4,8,9	37,55,73,145,163	206.29	206.29	0	NaN	CTAGGGCGCGCCAGTCCTCTGTCCAGCTCTGACACAACTGTGTTCACTAGCAACTACTCCCAGACACCATGGTACTCCCGACTCCTGAGGTACTCCCTGCCGTTACTGCCCTGTGGGGCAAGGTGAACGTGGATGAAGTTGGTGGTGAGGCCCTGGGCAGGCTACTCCCGGTCTACCCTTTACTCCCGAGGTCGACTCGGACCGATGGTGAG
49267	Synthetic_IRES_multiplicity_all_comb	TEV	HBB	5	2,3,4,7,8	37,55,73,127,145	206.29	206.29	0	NaN	CTAGGGCGCGCCAGTCCTCGCACCAGCTCTGACACAACTGTGTTCACTAGCAACTACTCCCAGACACCATGGTACTCCCGACTCCTGAGGTACTCCCTGCCGTTACTGCCCTGTGGGGCAAGGTGAACGTGGATGAAGTTGGTGTACTCCCCCTGGGCAGGCTACTCCCGGTCTACCCTTGGACCCAGAGGTCGACTCGGACCGATGGTGAG
49270	Synthetic_IRES_multiplicity_all_comb	TEV	HBB	5	2,3,4,7,9	37,55,73,127,163	206.29	206.29	0.00055138	NaN	CTAGGGCGCGCCAGTCCTCAGTAGCTGGCTGACACAACTGTGTTCACTAGCAACTACTCCCAGACACCATGGTACTCCCGACTCCTGAGGTACTCCCTGCCGTTACTGCCCTGTGGGGCAAGGTGAACGTGGATGAAGTTGGTGTACTCCCCCTGGGCAGGCTGCTGGTGGTCTACCCTTTACTCCCGAGGTCGACTCGGACCGATGGTGAG
49271	Synthetic_IRES_multiplicity_all_comb	TEV	HBB	5	2,3,4,6,8	37,55,73,109,145	23145	25061	0	-0.2943	CTAGGGCGCGCCAGTCCTCAAGCTGGGCCTGACACAACTGTGTTCACTAGCAACTACTCCCAGACACCATGGTACTCCCGACTCCTGAGGTACTCCCTGCCGTTACTGCCCTGTGGGGCAAGGTGATACTCCCTGAAGTTGGTGGTGAGGCCCTGGGCAGGCTACTCCCGGTCTACCCTTGGACCCAGAGGTCGACTCGGACCGATGGTGAG
49274	Synthetic_IRES_multiplicity_all_comb	TEV	HBB	5	2,3,4,6,9	37,55,73,109,163	280.14	422.78	0	NaN	CTAGGGCGCGCCAGTCCTTCAGAGCTGGCTGACACAACTGTGTTCACTAGCAACTACTCCCAGACACCATGGTACTCCCGACTCCTGAGGTACTCCCTGCCGTTACTGCCCTGTGGGGCAAGGTGATACTCCCTGAAGTTGGTGGTGAGGCCCTGGGCAGGCTGCTGGTGGTCTACCCTTTACTCCCGAGGTCGACTCGGACCGATGGTGAG
49277	Synthetic_IRES_multiplicity_all_comb	TEV	HBB	5	2,3,4,6,7	37,55,73,109,127	206.29	206.29	0	NaN	CTAGGGCGCGCCAGTCCTCTCGACGTCACTGACACAACTGTGTTCACTAGCAACTACTCCCAGACACCATGGTACTCCCGACTCCTGAGGTACTCCCTGCCGTTACTGCCCTGTGGGGCAAGGTGATACTCCCTGAAGTTGGTGTACTCCCCCTGGGCAGGCTGCTGGTGGTCTACCCTTGGACCCAGAGGTCGACTCGGACCGATGGTGAG
49279	Synthetic_IRES_multiplicity_all_comb	TEV	HBB	5	2,3,4,5,8	37,55,73,91,145	206.29	206.29	0	NaN	CTAGGGCGCGCCAGTCCTCGCCCGAGATCTGACACAACTGTGTTCACTAGCAACTACTCCCAGACACCATGGTACTCCCGACTCCTGAGGTACTCCCTGCCGTTACTGTACTCCCGGGCAAGGTGAACGTGGATGAAGTTGGTGGTGAGGCCCTGGGCAGGCTACTCCCGGTCTACCCTTGGACCCAGAGGTCGACTCGGACCGATGGTGAG
49282	Synthetic_IRES_multiplicity_all_comb	TEV	HBB	5	2,3,4,5,9	37,55,73,91,163	206.29	206.29	0	NaN	CTAGGGCGCGCCAGTCCTCAGCCCGTGCCTGACACAACTGTGTTCACTAGCAACTACTCCCAGACACCATGGTACTCCCGACTCCTGAGGTACTCCCTGCCGTTACTGTACTCCCGGGCAAGGTGAACGTGGATGAAGTTGGTGGTGAGGCCCTGGGCAGGCTGCTGGTGGTCTACCCTTTACTCCCGAGGTCGACTCGGACCGATGGTGAG
49285	Synthetic_IRES_multiplicity_all_comb	TEV	HBB	5	2,3,4,5,7	37,55,73,91,127	206.29	206.29	0	NaN	CTAGGGCGCGCCAGTCCTGCCCGACAGACTGACACAACTGTGTTCACTAGCAACTACTCCCAGACACCATGGTACTCCCGACTCCTGAGGTACTCCCTGCCGTTACTGTACTCCCGGGCAAGGTGAACGTGGATGAAGTTGGTGTACTCCCCCTGGGCAGGCTGCTGGTGGTCTACCCTTGGACCCAGAGGTCGACTCGGACCGATGGTGAG
49289	Synthetic_IRES_multiplicity_all_comb	TEV	HBB	5	2,3,4,5,6	37,55,73,91,109	1359.7	1254.7	0	2.8432	CTAGGGCGCGCCAGTCCTGGCCCGTTTCCTGACACAACTGTGTTCACTAGCAACTACTCCCAGACACCATGGTACTCCCGACTCCTGAGGTACTCCCTGCCGTTACTGTACTCCCGGGCAAGGTGATACTCCCTGAAGTTGGTGGTGAGGCCCTGGGCAGGCTGCTGGTGGTCTACCCTTGGACCCAGAGGTCGACTCGGACCGATGGTGAG
49308	Synthetic_IRES_multiplicity_all_comb	TEV	HBB	5	2,6,7,8,9	37,109,127,145,163	1750.2	692.09	0.018957	-0.7577	CTAGGGCGCGCCAGTCCTACGGGCAACCCTGACACAACTGTGTTCACTAGCAACTACTCCCAGACACCATGGTGCATCTGACTCCTGAGGAGAAGTCTGCCGTTACTGCCCTGTGGGGCAAGGTGATACTCCCTGAAGTTGGTGTACTCCCCCTGGGCAGGCTACTCCCGGTCTACCCTTTACTCCCGAGGTCGACTCGGACCGATGGTGAG
49316	Synthetic_IRES_multiplicity_all_comb	TEV	HBB	5	2,5,7,8,9	37,91,127,145,163	206.29	206.29	0.0038922	NaN	CTAGGGCGCGCCAGTCCTGCGGGCGGTACTGACACAACTGTGTTCACTAGCAACTACTCCCAGACACCATGGTGCATCTGACTCCTGAGGAGAAGTCTGCCGTTACTGTACTCCCGGGCAAGGTGAACGTGGATGAAGTTGGTGTACTCCCCCTGGGCAGGCTACTCCCGGTCTACCCTTTACTCCCGAGGTCGACTCGGACCGATGGTGAG
49320	Synthetic_IRES_multiplicity_all_comb	TEV	HBB	5	2,5,6,8,9	37,91,109,145,163	206.29	206.29	0	NaN	CTAGGGCGCGCCAGTCCTCCTGCCCGGTCTGACACAACTGTGTTCACTAGCAACTACTCCCAGACACCATGGTGCATCTGACTCCTGAGGAGAAGTCTGCCGTTACTGTACTCCCGGGCAAGGTGATACTCCCTGAAGTTGGTGGTGAGGCCCTGGGCAGGCTACTCCCGGTCTACCCTTTACTCCCGAGGTCGACTCGGACCGATGGTGAG
49323	Synthetic_IRES_multiplicity_all_comb	TEV	HBB	5	2,5,6,7,8	37,91,109,127,145	2029.9	2075.7	0	0.2172	CTAGGGCGCGCCAGTCCTAAATGCTACTCTGACACAACTGTGTTCACTAGCAACTACTCCCAGACACCATGGTGCATCTGACTCCTGAGGAGAAGTCTGCCGTTACTGTACTCCCGGGCAAGGTGATACTCCCTGAAGTTGGTGTACTCCCCCTGGGCAGGCTACTCCCGGTCTACCCTTGGACCCAGAGGTCGACTCGGACCGATGGTGAG
49326	Synthetic_IRES_multiplicity_all_comb	TEV	HBB	5	2,5,6,7,9	37,91,109,127,163	206.29	206.29	0.046542	NaN	CTAGGGCGCGCCAGTCCTGACTTAGCATCTGACACAACTGTGTTCACTAGCAACTACTCCCAGACACCATGGTGCATCTGACTCCTGAGGAGAAGTCTGCCGTTACTGTACTCCCGGGCAAGGTGATACTCCCTGAAGTTGGTGTACTCCCCCTGGGCAGGCTGCTGGTGGTCTACCCTTTACTCCCGAGGTCGACTCGGACCGATGGTGAG
49332	Synthetic_IRES_multiplicity_all_comb	TEV	HBB	5	2,4,7,8,9	37,73,127,145,163	206.29	206.29	0	NaN	CTAGGGCGCGCCAGTCCTAGAAAGAATGCTGACACAACTGTGTTCACTAGCAACTACTCCCAGACACCATGGTGCATCTGACTCCTGAGGTACTCCCTGCCGTTACTGCCCTGTGGGGCAAGGTGAACGTGGATGAAGTTGGTGTACTCCCCCTGGGCAGGCTACTCCCGGTCTACCCTTTACTCCCGAGGTCGACTCGGACCGATGGTGAG
49336	Synthetic_IRES_multiplicity_all_comb	TEV	HBB	5	2,4,6,8,9	37,73,109,145,163	307.17	627.93	0	0.24004	CTAGGGCGCGCCAGTCCTCCCATGTGTCCTGACACAACTGTGTTCACTAGCAACTACTCCCAGACACCATGGTGCATCTGACTCCTGAGGTACTCCCTGCCGTTACTGCCCTGTGGGGCAAGGTGATACTCCCTGAAGTTGGTGGTGAGGCCCTGGGCAGGCTACTCCCGGTCTACCCTTTACTCCCGAGGTCGACTCGGACCGATGGTGAG
49339	Synthetic_IRES_multiplicity_all_comb	TEV	HBB	5	2,4,6,7,8	37,73,109,127,145	206.29	206.29	0.0035103	NaN	CTAGGGCGCGCCAGTCCTGCTCATGTGTCTGACACAACTGTGTTCACTAGCAACTACTCCCAGACACCATGGTGCATCTGACTCCTGAGGTACTCCCTGCCGTTACTGCCCTGTGGGGCAAGGTGATACTCCCTGAAGTTGGTGTACTCCCCCTGGGCAGGCTACTCCCGGTCTACCCTTGGACCCAGAGGTCGACTCGGACCGATGGTGAG
49342	Synthetic_IRES_multiplicity_all_comb	TEV	HBB	5	2,4,6,7,9	37,73,109,127,163	206.29	206.29	0.042042	NaN	CTAGGGCGCGCCAGTCCTCGCTCATGTGCTGACACAACTGTGTTCACTAGCAACTACTCCCAGACACCATGGTGCATCTGACTCCTGAGGTACTCCCTGCCGTTACTGCCCTGTGGGGCAAGGTGATACTCCCTGAAGTTGGTGTACTCCCCCTGGGCAGGCTGCTGGTGGTCTACCCTTTACTCCCGAGGTCGACTCGGACCGATGGTGAG
49344	Synthetic_IRES_multiplicity_all_comb	TEV	HBB	5	2,4,5,8,9	37,73,91,145,163	206.29	206.29	0	NaN	CTAGGGCGCGCCAGTCCTTCACATGTGCCTGACACAACTGTGTTCACTAGCAACTACTCCCAGACACCATGGTGCATCTGACTCCTGAGGTACTCCCTGCCGTTACTGTACTCCCGGGCAAGGTGAACGTGGATGAAGTTGGTGGTGAGGCCCTGGGCAGGCTACTCCCGGTCTACCCTTTACTCCCGAGGTCGACTCGGACCGATGGTGAG
49347	Synthetic_IRES_multiplicity_all_comb	TEV	HBB	5	2,4,5,7,8	37,73,91,127,145	206.29	206.29	0.042634	NaN	CTAGGGCGCGCCAGTCCTACACATGGACCTGACACAACTGTGTTCACTAGCAACTACTCCCAGACACCATGGTGCATCTGACTCCTGAGGTACTCCCTGCCGTTACTGTACTCCCGGGCAAGGTGAACGTGGATGAAGTTGGTGTACTCCCCCTGGGCAGGCTACTCCCGGTCTACCCTTGGACCCAGAGGTCGACTCGGACCGATGGTGAG
49350	Synthetic_IRES_multiplicity_all_comb	TEV	HBB	5	2,4,5,7,9	37,73,91,127,163	206.29	206.29	0	NaN	CTAGGGCGCGCCAGTCCTACCACATGGACTGACACAACTGTGTTCACTAGCAACTACTCCCAGACACCATGGTGCATCTGACTCCTGAGGTACTCCCTGCCGTTACTGTACTCCCGGGCAAGGTGAACGTGGATGAAGTTGGTGTACTCCCCCTGGGCAGGCTGCTGGTGGTCTACCCTTTACTCCCGAGGTCGACTCGGACCGATGGTGAG
49351	Synthetic_IRES_multiplicity_all_comb	TEV	HBB	5	2,4,5,6,8	37,73,91,109,145	206.29	206.29	0	NaN	CTAGGGCGCGCCAGTCCTATACCACATGCTGACACAACTGTGTTCACTAGCAACTACTCCCAGACACCATGGTGCATCTGACTCCTGAGGTACTCCCTGCCGTTACTGTACTCCCGGGCAAGGTGATACTCCCTGAAGTTGGTGGTGAGGCCCTGGGCAGGCTACTCCCGGTCTACCCTTGGACCCAGAGGTCGACTCGGACCGATGGTGAG
49354	Synthetic_IRES_multiplicity_all_comb	TEV	HBB	5	2,4,5,6,9	37,73,91,109,163	206.29	206.29	0	NaN	CTAGGGCGCGCCAGTCCTCCACATGTAACTGACACAACTGTGTTCACTAGCAACTACTCCCAGACACCATGGTGCATCTGACTCCTGAGGTACTCCCTGCCGTTACTGTACTCCCGGGCAAGGTGATACTCCCTGAAGTTGGTGGTGAGGCCCTGGGCAGGCTGCTGGTGGTCTACCCTTTACTCCCGAGGTCGACTCGGACCGATGGTGAG
49357	Synthetic_IRES_multiplicity_all_comb	TEV	HBB	5	2,4,5,6,7	37,73,91,109,127	206.29	206.29	0	NaN	CTAGGGCGCGCCAGTCCTTTTAAAGCGACTGACACAACTGTGTTCACTAGCAACTACTCCCAGACACCATGGTGCATCTGACTCCTGAGGTACTCCCTGCCGTTACTGTACTCCCGGGCAAGGTGATACTCCCTGAAGTTGGTGTACTCCCCCTGGGCAGGCTGCTGGTGGTCTACCCTTGGACCCAGAGGTCGACTCGGACCGATGGTGAG
47239	Synthetic_IRES_multiplicity_all_comb	TEV	HBB	6	3,5,6,7,8,9	55,91,109,127,145,163	206.29	206.29	0	NaN	CTAGGGCGCGCCAGTCCTCAAAATGGTACTGACACAACTGTGTTCACTAGCAACCTCAAACAGACACCATGGTACTCCCGACTCCTGAGGAGAAGTCTGCCGTTACTGTACTCCCGGGCAAGGTGATACTCCCTGAAGTTGGTGTACTCCCCCTGGGCAGGCTACTCCCGGTCTACCCTTTACTCCCGAGGTCGACTCGGACCGATGGTGAG
47255	Synthetic_IRES_multiplicity_all_comb	TEV	HBB	6	3,4,6,7,8,9	55,73,109,127,145,163	206.29	206.29	0	NaN	CTAGGGCGCGCCAGTCCTTGTAGAAATTCTGACACAACTGTGTTCACTAGCAACCTCAAACAGACACCATGGTACTCCCGACTCCTGAGGTACTCCCTGCCGTTACTGCCCTGTGGGGCAAGGTGATACTCCCTGAAGTTGGTGTACTCCCCCTGGGCAGGCTACTCCCGGTCTACCCTTTACTCCCGAGGTCGACTCGGACCGATGGTGAG
47263	Synthetic_IRES_multiplicity_all_comb	TEV	HBB	6	3,4,5,7,8,9	55,73,91,127,145,163	206.29	206.29	0	NaN	CTAGGGCGCGCCAGTCCTAAACAGCGTGCTGACACAACTGTGTTCACTAGCAACCTCAAACAGACACCATGGTACTCCCGACTCCTGAGGTACTCCCTGCCGTTACTGTACTCCCGGGCAAGGTGAACGTGGATGAAGTTGGTGTACTCCCCCTGGGCAGGCTACTCCCGGTCTACCCTTTACTCCCGAGGTCGACTCGGACCGATGGTGAG
47267	Synthetic_IRES_multiplicity_all_comb	TEV	HBB	6	3,4,5,6,8,9	55,73,91,109,145,163	206.29	206.29	0	NaN	CTAGGGCGCGCCAGTCCTGTCGGTGCATCTGACACAACTGTGTTCACTAGCAACCTCAAACAGACACCATGGTACTCCCGACTCCTGAGGTACTCCCTGCCGTTACTGTACTCCCGGGCAAGGTGATACTCCCTGAAGTTGGTGGTGAGGCCCTGGGCAGGCTACTCCCGGTCTACCCTTTACTCCCGAGGTCGACTCGGACCGATGGTGAG
47270	Synthetic_IRES_multiplicity_all_comb	TEV	HBB	6	3,4,5,6,7,8	55,73,91,109,127,145	206.29	206.29	0	NaN	CTAGGGCGCGCCAGTCCTGATCGATCTACTGACACAACTGTGTTCACTAGCAACCTCAAACAGACACCATGGTACTCCCGACTCCTGAGGTACTCCCTGCCGTTACTGTACTCCCGGGCAAGGTGATACTCCCTGAAGTTGGTGTACTCCCCCTGGGCAGGCTACTCCCGGTCTACCCTTGGACCCAGAGGTCGACTCGGACCGATGGTGAG
47273	Synthetic_IRES_multiplicity_all_comb	TEV	HBB	6	3,4,5,6,7,9	55,73,91,109,127,163	1882.5	1298.8	0	0.12074	CTAGGGCGCGCCAGTCCTTAGAACTTGCCTGACACAACTGTGTTCACTAGCAACCTCAAACAGACACCATGGTACTCCCGACTCCTGAGGTACTCCCTGCCGTTACTGTACTCCCGGGCAAGGTGATACTCCCTGAAGTTGGTGTACTCCCCCTGGGCAGGCTGCTGGTGGTCTACCCTTTACTCCCGAGGTCGACTCGGACCGATGGTGAG
48832	Synthetic_IRES_multiplicity_all_comb	TEV	HBB	6	4,5,6,7,8,9	73,91,109,127,145,163	206.29	206.29	0	NaN	CTAGGGCGCGCCAGTCCTACTAAGCTGTCTGACACAACTGTGTTCACTAGCAACCTCAAACAGACACCATGGTGCATCTGACTCCTGAGGTACTCCCTGCCGTTACTGTACTCCCGGGCAAGGTGATACTCCCTGAAGTTGGTGTACTCCCCCTGGGCAGGCTACTCCCGGTCTACCCTTTACTCCCGAGGTCGACTCGGACCGATGGTGAG
49244	Synthetic_IRES_multiplicity_all_comb	TEV	HBB	6	2,3,6,7,8,9	37,55,109,127,145,163	1160.4	1905.4	0	-1.4548	CTAGGGCGCGCCAGTCCTCACGCAATGACTGACACAACTGTGTTCACTAGCAACTACTCCCAGACACCATGGTACTCCCGACTCCTGAGGAGAAGTCTGCCGTTACTGCCCTGTGGGGCAAGGTGATACTCCCTGAAGTTGGTGTACTCCCCCTGGGCAGGCTACTCCCGGTCTACCCTTTACTCCCGAGGTCGACTCGGACCGATGGTGAG
49252	Synthetic_IRES_multiplicity_all_comb	TEV	HBB	6	2,3,5,7,8,9	37,55,91,127,145,163	206.29	206.29	0.031241	NaN	CTAGGGCGCGCCAGTCCTGATCGGGTAACTGACACAACTGTGTTCACTAGCAACTACTCCCAGACACCATGGTACTCCCGACTCCTGAGGAGAAGTCTGCCGTTACTGTACTCCCGGGCAAGGTGAACGTGGATGAAGTTGGTGTACTCCCCCTGGGCAGGCTACTCCCGGTCTACCCTTTACTCCCGAGGTCGACTCGGACCGATGGTGAG
49256	Synthetic_IRES_multiplicity_all_comb	TEV	HBB	6	2,3,5,6,8,9	37,55,91,109,145,163	206.29	206.29	0	NaN	CTAGGGCGCGCCAGTCCTGCGCATACCGCTGACACAACTGTGTTCACTAGCAACTACTCCCAGACACCATGGTACTCCCGACTCCTGAGGAGAAGTCTGCCGTTACTGTACTCCCGGGCAAGGTGATACTCCCTGAAGTTGGTGGTGAGGCCCTGGGCAGGCTACTCCCGGTCTACCCTTTACTCCCGAGGTCGACTCGGACCGATGGTGAG
49259	Synthetic_IRES_multiplicity_all_comb	TEV	HBB	6	2,3,5,6,7,8	37,55,91,109,127,145	206.29	206.29	0	NaN	CTAGGGCGCGCCAGTCCTATGCGCTTTTCTGACACAACTGTGTTCACTAGCAACTACTCCCAGACACCATGGTACTCCCGACTCCTGAGGAGAAGTCTGCCGTTACTGTACTCCCGGGCAAGGTGATACTCCCTGAAGTTGGTGTACTCCCCCTGGGCAGGCTACTCCCGGTCTACCCTTGGACCCAGAGGTCGACTCGGACCGATGGTGAG
49262	Synthetic_IRES_multiplicity_all_comb	TEV	HBB	6	2,3,5,6,7,9	37,55,91,109,127,163	206.29	206.29	0	NaN	CTAGGGCGCGCCAGTCCTAATGATTGACCTGACACAACTGTGTTCACTAGCAACTACTCCCAGACACCATGGTACTCCCGACTCCTGAGGAGAAGTCTGCCGTTACTGTACTCCCGGGCAAGGTGATACTCCCTGAAGTTGGTGTACTCCCCCTGGGCAGGCTGCTGGTGGTCTACCCTTTACTCCCGAGGTCGACTCGGACCGATGGTGAG
49268	Synthetic_IRES_multiplicity_all_comb	TEV	HBB	6	2,3,4,7,8,9	37,55,73,127,145,163	4852	3883.8	0	-0.68132	CTAGGGCGCGCCAGTCCTCCAGCTGCTGCTGACACAACTGTGTTCACTAGCAACTACTCCCAGACACCATGGTACTCCCGACTCCTGAGGTACTCCCTGCCGTTACTGCCCTGTGGGGCAAGGTGAACGTGGATGAAGTTGGTGTACTCCCCCTGGGCAGGCTACTCCCGGTCTACCCTTTACTCCCGAGGTCGACTCGGACCGATGGTGAG
49272	Synthetic_IRES_multiplicity_all_comb	TEV	HBB	6	2,3,4,6,8,9	37,55,73,109,145,163	206.29	206.29	0.00097305	NaN	CTAGGGCGCGCCAGTCCTGTAAGCTGGACTGACACAACTGTGTTCACTAGCAACTACTCCCAGACACCATGGTACTCCCGACTCCTGAGGTACTCCCTGCCGTTACTGCCCTGTGGGGCAAGGTGATACTCCCTGAAGTTGGTGGTGAGGCCCTGGGCAGGCTACTCCCGGTCTACCCTTTACTCCCGAGGTCGACTCGGACCGATGGTGAG
49275	Synthetic_IRES_multiplicity_all_comb	TEV	HBB	6	2,3,4,6,7,8	37,55,73,109,127,145	206.29	206.29	0	NaN	CTAGGGCGCGCCAGTCCTAGAAAGCTGGCTGACACAACTGTGTTCACTAGCAACTACTCCCAGACACCATGGTACTCCCGACTCCTGAGGTACTCCCTGCCGTTACTGCCCTGTGGGGCAAGGTGATACTCCCTGAAGTTGGTGTACTCCCCCTGGGCAGGCTACTCCCGGTCTACCCTTGGACCCAGAGGTCGACTCGGACCGATGGTGAG
49278	Synthetic_IRES_multiplicity_all_comb	TEV	HBB	6	2,3,4,6,7,9	37,55,73,109,127,163	206.29	206.29	0	NaN	CTAGGGCGCGCCAGTCCTGCCCGGTAACCTGACACAACTGTGTTCACTAGCAACTACTCCCAGACACCATGGTACTCCCGACTCCTGAGGTACTCCCTGCCGTTACTGCCCTGTGGGGCAAGGTGATACTCCCTGAAGTTGGTGTACTCCCCCTGGGCAGGCTGCTGGTGGTCTACCCTTTACTCCCGAGGTCGACTCGGACCGATGGTGAG
49280	Synthetic_IRES_multiplicity_all_comb	TEV	HBB	6	2,3,4,5,8,9	37,55,73,91,145,163	770.02	795.28	0.039103	-1.9464	CTAGGGCGCGCCAGTCCTTGCCCGTTCACTGACACAACTGTGTTCACTAGCAACTACTCCCAGACACCATGGTACTCCCGACTCCTGAGGTACTCCCTGCCGTTACTGTACTCCCGGGCAAGGTGAACGTGGATGAAGTTGGTGGTGAGGCCCTGGGCAGGCTACTCCCGGTCTACCCTTTACTCCCGAGGTCGACTCGGACCGATGGTGAG
49283	Synthetic_IRES_multiplicity_all_comb	TEV	HBB	6	2,3,4,5,7,8	37,55,73,91,127,145	206.29	206.29	0	NaN	CTAGGGCGCGCCAGTCCTGAGCCCGATCCTGACACAACTGTGTTCACTAGCAACTACTCCCAGACACCATGGTACTCCCGACTCCTGAGGTACTCCCTGCCGTTACTGTACTCCCGGGCAAGGTGAACGTGGATGAAGTTGGTGTACTCCCCCTGGGCAGGCTACTCCCGGTCTACCCTTGGACCCAGAGGTCGACTCGGACCGATGGTGAG
49286	Synthetic_IRES_multiplicity_all_comb	TEV	HBB	6	2,3,4,5,7,9	37,55,73,91,127,163	206.29	206.29	0	NaN	CTAGGGCGCGCCAGTCCTTATCGCCCGCCTGACACAACTGTGTTCACTAGCAACTACTCCCAGACACCATGGTACTCCCGACTCCTGAGGTACTCCCTGCCGTTACTGTACTCCCGGGCAAGGTGAACGTGGATGAAGTTGGTGTACTCCCCCTGGGCAGGCTGCTGGTGGTCTACCCTTTACTCCCGAGGTCGACTCGGACCGATGGTGAG
49287	Synthetic_IRES_multiplicity_all_comb	TEV	HBB	6	2,3,4,5,6,8	37,55,73,91,109,145	206.29	206.29	0	NaN	CTAGGGCGCGCCAGTCCTGAAGGCCCGCCTGACACAACTGTGTTCACTAGCAACTACTCCCAGACACCATGGTACTCCCGACTCCTGAGGTACTCCCTGCCGTTACTGTACTCCCGGGCAAGGTGATACTCCCTGAAGTTGGTGGTGAGGCCCTGGGCAGGCTACTCCCGGTCTACCCTTGGACCCAGAGGTCGACTCGGACCGATGGTGAG
49290	Synthetic_IRES_multiplicity_all_comb	TEV	HBB	6	2,3,4,5,6,9	37,55,73,91,109,163	206.29	206.29	0	NaN	CTAGGGCGCGCCAGTCCTTTAGCCCGATCTGACACAACTGTGTTCACTAGCAACTACTCCCAGACACCATGGTACTCCCGACTCCTGAGGTACTCCCTGCCGTTACTGTACTCCCGGGCAAGGTGATACTCCCTGAAGTTGGTGGTGAGGCCCTGGGCAGGCTGCTGGTGGTCTACCCTTTACTCCCGAGGTCGACTCGGACCGATGGTGAG
49293	Synthetic_IRES_multiplicity_all_comb	TEV	HBB	6	2,3,4,5,6,7	37,55,73,91,109,127	206.29	1353.1	0	NaN	CTAGGGCGCGCCAGTCCTGGCCCGTCCTCTGACACAACTGTGTTCACTAGCAACTACTCCCAGACACCATGGTACTCCCGACTCCTGAGGTACTCCCTGCCGTTACTGTACTCCCGGGCAAGGTGATACTCCCTGAAGTTGGTGTACTCCCCCTGGGCAGGCTGCTGGTGGTCTACCCTTGGACCCAGAGGTCGACTCGGACCGATGGTGAG
49324	Synthetic_IRES_multiplicity_all_comb	TEV	HBB	6	2,5,6,7,8,9	37,91,109,127,145,163	206.29	206.29	0.0023378	NaN	CTAGGGCGCGCCAGTCCTATGCTACTAGCTGACACAACTGTGTTCACTAGCAACTACTCCCAGACACCATGGTGCATCTGACTCCTGAGGAGAAGTCTGCCGTTACTGTACTCCCGGGCAAGGTGATACTCCCTGAAGTTGGTGTACTCCCCCTGGGCAGGCTACTCCCGGTCTACCCTTTACTCCCGAGGTCGACTCGGACCGATGGTGAG
49340	Synthetic_IRES_multiplicity_all_comb	TEV	HBB	6	2,4,6,7,8,9	37,73,109,127,145,163	206.29	206.29	0	NaN	CTAGGGCGCGCCAGTCCTTACATGTGGACTGACACAACTGTGTTCACTAGCAACTACTCCCAGACACCATGGTGCATCTGACTCCTGAGGTACTCCCTGCCGTTACTGCCCTGTGGGGCAAGGTGATACTCCCTGAAGTTGGTGTACTCCCCCTGGGCAGGCTACTCCCGGTCTACCCTTTACTCCCGAGGTCGACTCGGACCGATGGTGAG
49348	Synthetic_IRES_multiplicity_all_comb	TEV	HBB	6	2,4,5,7,8,9	37,73,91,127,145,163	206.29	206.29	0	NaN	CTAGGGCGCGCCAGTCCTTCTGCACATGCTGACACAACTGTGTTCACTAGCAACTACTCCCAGACACCATGGTGCATCTGACTCCTGAGGTACTCCCTGCCGTTACTGTACTCCCGGGCAAGGTGAACGTGGATGAAGTTGGTGTACTCCCCCTGGGCAGGCTACTCCCGGTCTACCCTTTACTCCCGAGGTCGACTCGGACCGATGGTGAG
49352	Synthetic_IRES_multiplicity_all_comb	TEV	HBB	6	2,4,5,6,8,9	37,73,91,109,145,163	2557.1	4582.5	0	NaN	CTAGGGCGCGCCAGTCCTTCCACATGTCCTGACACAACTGTGTTCACTAGCAACTACTCCCAGACACCATGGTGCATCTGACTCCTGAGGTACTCCCTGCCGTTACTGTACTCCCGGGCAAGGTGATACTCCCTGAAGTTGGTGGTGAGGCCCTGGGCAGGCTACTCCCGGTCTACCCTTTACTCCCGAGGTCGACTCGGACCGATGGTGAG
49355	Synthetic_IRES_multiplicity_all_comb	TEV	HBB	6	2,4,5,6,7,8	37,73,91,109,127,145	993.13	206.29	0	NaN	CTAGGGCGCGCCAGTCCTTTTAAAGGACCTGACACAACTGTGTTCACTAGCAACTACTCCCAGACACCATGGTGCATCTGACTCCTGAGGTACTCCCTGCCGTTACTGTACTCCCGGGCAAGGTGATACTCCCTGAAGTTGGTGTACTCCCCCTGGGCAGGCTACTCCCGGTCTACCCTTGGACCCAGAGGTCGACTCGGACCGATGGTGAG
49358	Synthetic_IRES_multiplicity_all_comb	TEV	HBB	6	2,4,5,6,7,9	37,73,91,109,127,163	11568	14865	0	-0.58836	CTAGGGCGCGCCAGTCCTGGCCTTAGGTCTGACACAACTGTGTTCACTAGCAACTACTCCCAGACACCATGGTGCATCTGACTCCTGAGGTACTCCCTGCCGTTACTGTACTCCCGGGCAAGGTGATACTCCCTGAAGTTGGTGTACTCCCCCTGGGCAGGCTGCTGGTGGTCTACCCTTTACTCCCGAGGTCGACTCGGACCGATGGTGAG
47271	Synthetic_IRES_multiplicity_all_comb	TEV	HBB	7	3,4,5,6,7,8,9	55,73,91,109,127,145,163	206.29	206.29	0	NaN	CTAGGGCGCGCCAGTCCTCCTTCAAGTACTGACACAACTGTGTTCACTAGCAACCTCAAACAGACACCATGGTACTCCCGACTCCTGAGGTACTCCCTGCCGTTACTGTACTCCCGGGCAAGGTGATACTCCCTGAAGTTGGTGTACTCCCCCTGGGCAGGCTACTCCCGGTCTACCCTTTACTCCCGAGGTCGACTCGGACCGATGGTGAG
49260	Synthetic_IRES_multiplicity_all_comb	TEV	HBB	7	2,3,5,6,7,8,9	37,55,91,109,127,145,163	206.29	206.29	0	NaN	CTAGGGCGCGCCAGTCCTGCAGATCGATCTGACACAACTGTGTTCACTAGCAACTACTCCCAGACACCATGGTACTCCCGACTCCTGAGGAGAAGTCTGCCGTTACTGTACTCCCGGGCAAGGTGATACTCCCTGAAGTTGGTGTACTCCCCCTGGGCAGGCTACTCCCGGTCTACCCTTTACTCCCGAGGTCGACTCGGACCGATGGTGAG
49276	Synthetic_IRES_multiplicity_all_comb	TEV	HBB	7	2,3,4,6,7,8,9	37,55,73,109,127,145,163	206.29	206.29	0	NaN	CTAGGGCGCGCCAGTCCTAATGTAGTCCCTGACACAACTGTGTTCACTAGCAACTACTCCCAGACACCATGGTACTCCCGACTCCTGAGGTACTCCCTGCCGTTACTGCCCTGTGGGGCAAGGTGATACTCCCTGAAGTTGGTGTACTCCCCCTGGGCAGGCTACTCCCGGTCTACCCTTTACTCCCGAGGTCGACTCGGACCGATGGTGAG
49284	Synthetic_IRES_multiplicity_all_comb	TEV	HBB	7	2,3,4,5,7,8,9	37,55,73,91,127,145,163	206.29	206.29	0	NaN	CTAGGGCGCGCCAGTCCTGTTCGCCCGTCTGACACAACTGTGTTCACTAGCAACTACTCCCAGACACCATGGTACTCCCGACTCCTGAGGTACTCCCTGCCGTTACTGTACTCCCGGGCAAGGTGAACGTGGATGAAGTTGGTGTACTCCCCCTGGGCAGGCTACTCCCGGTCTACCCTTTACTCCCGAGGTCGACTCGGACCGATGGTGAG
49288	Synthetic_IRES_multiplicity_all_comb	TEV	HBB	7	2,3,4,5,6,8,9	37,55,73,91,109,145,163	206.29	206.29	0.0081425	NaN	CTAGGGCGCGCCAGTCCTATCTGCCCGCCTGACACAACTGTGTTCACTAGCAACTACTCCCAGACACCATGGTACTCCCGACTCCTGAGGTACTCCCTGCCGTTACTGTACTCCCGGGCAAGGTGATACTCCCTGAAGTTGGTGGTGAGGCCCTGGGCAGGCTACTCCCGGTCTACCCTTTACTCCCGAGGTCGACTCGGACCGATGGTGAG
49291	Synthetic_IRES_multiplicity_all_comb	TEV	HBB	7	2,3,4,5,6,7,8	37,55,73,91,109,127,145	206.29	206.29	0.0081413	NaN	CTAGGGCGCGCCAGTCCTTAGGCCCGAACTGACACAACTGTGTTCACTAGCAACTACTCCCAGACACCATGGTACTCCCGACTCCTGAGGTACTCCCTGCCGTTACTGTACTCCCGGGCAAGGTGATACTCCCTGAAGTTGGTGTACTCCCCCTGGGCAGGCTACTCCCGGTCTACCCTTGGACCCAGAGGTCGACTCGGACCGATGGTGAG
49294	Synthetic_IRES_multiplicity_all_comb	TEV	HBB	7	2,3,4,5,6,7,9	37,55,73,91,109,127,163	206.29	206.29	0	NaN	CTAGGGCGCGCCAGTCCTATTGCCCGACCTGACACAACTGTGTTCACTAGCAACTACTCCCAGACACCATGGTACTCCCGACTCCTGAGGTACTCCCTGCCGTTACTGTACTCCCGGGCAAGGTGATACTCCCTGAAGTTGGTGTACTCCCCCTGGGCAGGCTGCTGGTGGTCTACCCTTTACTCCCGAGGTCGACTCGGACCGATGGTGAG
49356	Synthetic_IRES_multiplicity_all_comb	TEV	HBB	7	2,4,5,6,7,8,9	37,73,91,109,127,145,163	1969.9	2672.7	0	-0.63533	CTAGGGCGCGCCAGTCCTTTTAAACCTCCTGACACAACTGTGTTCACTAGCAACTACTCCCAGACACCATGGTGCATCTGACTCCTGAGGTACTCCCTGCCGTTACTGTACTCCCGGGCAAGGTGATACTCCCTGAAGTTGGTGTACTCCCCCTGGGCAGGCTACTCCCGGTCTACCCTTTACTCCCGAGGTCGACTCGGACCGATGGTGAG
49292	Synthetic_IRES_multiplicity_all_comb	TEV	HBB	8	2,3,4,5,6,7,8,9	37,55,73,91,109,127,145,163	18141	16186	0	NaN	CTAGGGCGCGCCAGTCCTACGCCCGTTTCTGACACAACTGTGTTCACTAGCAACTACTCCCAGACACCATGGTACTCCCGACTCCTGAGGTACTCCCTGCCGTTACTGTACTCCCGGGCAAGGTGATACTCCCTGAAGTTGGTGTACTCCCCCTGGGCAGGCTACTCCCGGTCTACCCTTTACTCCCGAGGTCGACTCGGACCGATGGTGAG
54034	Synthetic_IRES_multiplicity_all_comb	TEV	Spacer1	0	-	-	206.29	206.29	0	NaN	CTAGGGCGCGCCAGTCCTTCGTTACAGATCTGACATTTCTGACATTTCTGACATTTCTGACATTTCTGACATTTCTGACATTTCTGACATTTCTGACATTTCTGACATTTCTGACATTTCTGACATTTCTGACATTTCTGACATTTCTGACATTTCTGACATTTCTGACATTTCTGACATTTCTGACATTTCCGACTCGGACCGATGGTGAG
52299	Synthetic_IRES_multiplicity_all_comb	TEV	Spacer1	1	2	37	206.29	206.29	0.0013305	NaN	CTAGGGCGCGCCAGTCCTTGTTACTGGATCTGACATTTCTGACATTTCTGACATTACTCCCATTTCTGACATTTCTGACATTTCTGACATTTCTGACATTTCTGACATTTCTGACATTTCTGACATTTCTGACATTTCTGACATTTCTGACATTTCTGACATTTCTGACATTTCTGACATTTCTGACATTTCCGACTCGGACCGATGGTGAG
52710	Synthetic_IRES_multiplicity_all_comb	TEV	Spacer1	1	3	55	206.29	206.29	0	NaN	CTAGGGCGCGCCAGTCCTGCTCAAGTTGTCTGACATTTCTGACATTTCTGACATTTCTGACATTTCTGACATTACTCCCATTTCTGACATTTCTGACATTTCTGACATTTCTGACATTTCTGACATTTCTGACATTTCTGACATTTCTGACATTTCTGACATTTCTGACATTTCTGACATTTCTGACATTTCCGACTCGGACCGATGGTGAG
53369	Synthetic_IRES_multiplicity_all_comb	TEV	Spacer1	1	4	73	358.81	206.29	0	NaN	CTAGGGCGCGCCAGTCCTGTAAGTAAACTCTGACATTTCTGACATTTCTGACATTTCTGACATTTCTGACATTTCTGACATTTCTGACATTACTCCCATTTCTGACATTTCTGACATTTCTGACATTTCTGACATTTCTGACATTTCTGACATTTCTGACATTTCTGACATTTCTGACATTTCTGACATTTCCGACTCGGACCGATGGTGAG
53623	Synthetic_IRES_multiplicity_all_comb	TEV	Spacer1	1	5	91	206.29	206.29	0.0031966	NaN	CTAGGGCGCGCCAGTCCTTCATGTACACTCTGACATTTCTGACATTTCTGACATTTCTGACATTTCTGACATTTCTGACATTTCTGACATTTCTGACATTTCTGACATTACTCCCATTTCTGACATTTCTGACATTTCTGACATTTCTGACATTTCTGACATTTCTGACATTTCTGACATTTCTGACATTTCCGACTCGGACCGATGGTGAG
53755	Synthetic_IRES_multiplicity_all_comb	TEV	Spacer1	1	6	109	206.29	206.29	0.0061254	NaN	CTAGGGCGCGCCAGTCCTGGACAAACTGTCTGACATTTCTGACATTTCTGACATTTCTGACATTTCTGACATTTCTGACATTTCTGACATTTCTGACATTTCTGACATTTCTGACATTTCTGACATTACTCCCATTTCTGACATTTCTGACATTTCTGACATTTCTGACATTTCTGACATTTCTGACATTTCCGACTCGGACCGATGGTGAG
53876	Synthetic_IRES_multiplicity_all_comb	TEV	Spacer1	1	7	127	206.29	206.29	0	NaN	CTAGGGCGCGCCAGTCCTACGGTCTAAATCTGACATTTCTGACATTTCTGACATTTCTGACATTTCTGACATTTCTGACATTTCTGACATTTCTGACATTTCTGACATTTCTGACATTTCTGACATTTCTGACATTTCTGACATTACTCCCATTTCTGACATTTCTGACATTTCTGACATTTCTGACATTTCCGACTCGGACCGATGGTGAG
53968	Synthetic_IRES_multiplicity_all_comb	TEV	Spacer1	1	8	145	206.29	206.29	0.010273	NaN	CTAGGGCGCGCCAGTCCTGACCGGTGCGTCTGACATTTCTGACATTTCTGACATTTCTGACATTTCTGACATTTCTGACATTTCTGACATTTCTGACATTTCTGACATTTCTGACATTTCTGACATTTCTGACATTTCTGACATTTCTGACATTTCTGACATTACTCCCATTTCTGACATTTCTGACATTTCCGACTCGGACCGATGGTGAG
54017	Synthetic_IRES_multiplicity_all_comb	TEV	Spacer1	1	9	163	793.27	206.29	0	2.62	CTAGGGCGCGCCAGTCCTACAACTCACGTCTGACATTTCTGACATTTCTGACATTTCTGACATTTCTGACATTTCTGACATTTCTGACATTTCTGACATTTCTGACATTTCTGACATTTCTGACATTTCTGACATTTCTGACATTTCTGACATTTCTGACATTTCTGACATTTCTGACATTACTCCCATTTCCGACTCGGACCGATGGTGAG
52235	Synthetic_IRES_multiplicity_all_comb	TEV	Spacer1	2	2,3	37,55	206.29	206.29	0	NaN	CTAGGGCGCGCCAGTCCTCCAAGTTTAATCTGACATTTCTGACATTTCTGACATTACTCCCATTTCTGACATTACTCCCATTTCTGACATTTCTGACATTTCTGACATTTCTGACATTTCTGACATTTCTGACATTTCTGACATTTCTGACATTTCTGACATTTCTGACATTTCTGACATTTCTGACATTTCCGACTCGGACCGATGGTGAG
52267	Synthetic_IRES_multiplicity_all_comb	TEV	Spacer1	2	2,4	37,73	358.81	309.48	0	NaN	CTAGGGCGCGCCAGTCCTATCAGAGATTTCTGACATTTCTGACATTTCTGACATTACTCCCATTTCTGACATTTCTGACATTTCTGACATTACTCCCATTTCTGACATTTCTGACATTTCTGACATTTCTGACATTTCTGACATTTCTGACATTTCTGACATTTCTGACATTTCTGACATTTCTGACATTTCCGACTCGGACCGATGGTGAG
52283	Synthetic_IRES_multiplicity_all_comb	TEV	Spacer1	2	2,5	37,91	206.29	206.29	0	NaN	CTAGGGCGCGCCAGTCCTTGGTAGGATATCTGACATTTCTGACATTTCTGACATTACTCCCATTTCTGACATTTCTGACATTTCTGACATTTCTGACATTTCTGACATTACTCCCATTTCTGACATTTCTGACATTTCTGACATTTCTGACATTTCTGACATTTCTGACATTTCTGACATTTCTGACATTTCCGACTCGGACCGATGGTGAG
52291	Synthetic_IRES_multiplicity_all_comb	TEV	Spacer1	2	2,6	37,109	206.29	206.29	0	NaN	CTAGGGCGCGCCAGTCCTAGAGATACATTCTGACATTTCTGACATTTCTGACATTACTCCCATTTCTGACATTTCTGACATTTCTGACATTTCTGACATTTCTGACATTTCTGACATTTCTGACATTACTCCCATTTCTGACATTTCTGACATTTCTGACATTTCTGACATTTCTGACATTTCTGACATTTCCGACTCGGACCGATGGTGAG
52295	Synthetic_IRES_multiplicity_all_comb	TEV	Spacer1	2	2,7	37,127	206.29	206.29	0	NaN	CTAGGGCGCGCCAGTCCTAGCTGCTGTGTCTGACATTTCTGACATTTCTGACATTACTCCCATTTCTGACATTTCTGACATTTCTGACATTTCTGACATTTCTGACATTTCTGACATTTCTGACATTTCTGACATTTCTGACATTACTCCCATTTCTGACATTTCTGACATTTCTGACATTTCTGACATTTCCGACTCGGACCGATGGTGAG
52297	Synthetic_IRES_multiplicity_all_comb	TEV	Spacer1	2	2,8	37,145	206.29	206.29	0	NaN	CTAGGGCGCGCCAGTCCTATCAGATTCATCTGACATTTCTGACATTTCTGACATTACTCCCATTTCTGACATTTCTGACATTTCTGACATTTCTGACATTTCTGACATTTCTGACATTTCTGACATTTCTGACATTTCTGACATTTCTGACATTTCTGACATTACTCCCATTTCTGACATTTCTGACATTTCCGACTCGGACCGATGGTGAG
52298	Synthetic_IRES_multiplicity_all_comb	TEV	Spacer1	2	2,9	37,163	5099	206.29	0.016848	NaN	CTAGGGCGCGCCAGTCCTCTGAGAACAATCTGACATTTCTGACATTTCTGACATTACTCCCATTTCTGACATTTCTGACATTTCTGACATTTCTGACATTTCTGACATTTCTGACATTTCTGACATTTCTGACATTTCTGACATTTCTGACATTTCTGACATTTCTGACATTTCTGACATTACTCCCATTTCCGACTCGGACCGATGGTGAG
52678	Synthetic_IRES_multiplicity_all_comb	TEV	Spacer1	2	3,4	55,73	1313.2	33788	0.0008656	3.9957	CTAGGGCGCGCCAGTCCTGCAGGTGTTCTCTGACATTTCTGACATTTCTGACATTTCTGACATTTCTGACATTACTCCCATTTCTGACATTACTCCCATTTCTGACATTTCTGACATTTCTGACATTTCTGACATTTCTGACATTTCTGACATTTCTGACATTTCTGACATTTCTGACATTTCTGACATTTCCGACTCGGACCGATGGTGAG
52694	Synthetic_IRES_multiplicity_all_comb	TEV	Spacer1	2	3,5	55,91	206.29	206.29	0	NaN	CTAGGGCGCGCCAGTCCTGCACACCGGTTCTGACATTTCTGACATTTCTGACATTTCTGACATTTCTGACATTACTCCCATTTCTGACATTTCTGACATTTCTGACATTACTCCCATTTCTGACATTTCTGACATTTCTGACATTTCTGACATTTCTGACATTTCTGACATTTCTGACATTTCTGACATTTCCGACTCGGACCGATGGTGAG
52702	Synthetic_IRES_multiplicity_all_comb	TEV	Spacer1	2	3,6	55,109	2398.8	2570.9	0.0023901	1.7577	CTAGGGCGCGCCAGTCCTGCCTTCAGCTTCTGACATTTCTGACATTTCTGACATTTCTGACATTTCTGACATTACTCCCATTTCTGACATTTCTGACATTTCTGACATTTCTGACATTTCTGACATTACTCCCATTTCTGACATTTCTGACATTTCTGACATTTCTGACATTTCTGACATTTCTGACATTTCCGACTCGGACCGATGGTGAG
52706	Synthetic_IRES_multiplicity_all_comb	TEV	Spacer1	2	3,7	55,127	502.64	206.29	0	2.6876	CTAGGGCGCGCCAGTCCTGCACTGTTCATCTGACATTTCTGACATTTCTGACATTTCTGACATTTCTGACATTACTCCCATTTCTGACATTTCTGACATTTCTGACATTTCTGACATTTCTGACATTTCTGACATTTCTGACATTACTCCCATTTCTGACATTTCTGACATTTCTGACATTTCTGACATTTCCGACTCGGACCGATGGTGAG
52708	Synthetic_IRES_multiplicity_all_comb	TEV	Spacer1	2	3,8	55,145	206.29	206.29	0	NaN	CTAGGGCGCGCCAGTCCTGCTAACCTCTTCTGACATTTCTGACATTTCTGACATTTCTGACATTTCTGACATTACTCCCATTTCTGACATTTCTGACATTTCTGACATTTCTGACATTTCTGACATTTCTGACATTTCTGACATTTCTGACATTTCTGACATTACTCCCATTTCTGACATTTCTGACATTTCCGACTCGGACCGATGGTGAG
52709	Synthetic_IRES_multiplicity_all_comb	TEV	Spacer1	2	3,9	55,163	206.29	206.29	0	NaN	CTAGGGCGCGCCAGTCCTGCCTTACTGCTCTGACATTTCTGACATTTCTGACATTTCTGACATTTCTGACATTACTCCCATTTCTGACATTTCTGACATTTCTGACATTTCTGACATTTCTGACATTTCTGACATTTCTGACATTTCTGACATTTCTGACATTTCTGACATTTCTGACATTACTCCCATTTCCGACTCGGACCGATGGTGAG
53353	Synthetic_IRES_multiplicity_all_comb	TEV	Spacer1	2	4,5	73,91	739.17	206.29	0.030651	1.0536	CTAGGGCGCGCCAGTCCTGTACGGTGAGTCTGACATTTCTGACATTTCTGACATTTCTGACATTTCTGACATTTCTGACATTTCTGACATTACTCCCATTTCTGACATTACTCCCATTTCTGACATTTCTGACATTTCTGACATTTCTGACATTTCTGACATTTCTGACATTTCTGACATTTCTGACATTTCCGACTCGGACCGATGGTGAG
53361	Synthetic_IRES_multiplicity_all_comb	TEV	Spacer1	2	4,6	73,109	206.29	206.29	0.0059205	NaN	CTAGGGCGCGCCAGTCCTAGGCAGTTGCTCTGACATTTCTGACATTTCTGACATTTCTGACATTTCTGACATTTCTGACATTTCTGACATTACTCCCATTTCTGACATTTCTGACATTTCTGACATTACTCCCATTTCTGACATTTCTGACATTTCTGACATTTCTGACATTTCTGACATTTCTGACATTTCCGACTCGGACCGATGGTGAG
53365	Synthetic_IRES_multiplicity_all_comb	TEV	Spacer1	2	4,7	73,127	206.29	206.29	0	NaN	CTAGGGCGCGCCAGTCCTAGGCAGTCTTTCTGACATTTCTGACATTTCTGACATTTCTGACATTTCTGACATTTCTGACATTTCTGACATTACTCCCATTTCTGACATTTCTGACATTTCTGACATTTCTGACATTTCTGACATTACTCCCATTTCTGACATTTCTGACATTTCTGACATTTCTGACATTTCCGACTCGGACCGATGGTGAG
53367	Synthetic_IRES_multiplicity_all_comb	TEV	Spacer1	2	4,8	73,145	206.29	206.29	0	NaN	CTAGGGCGCGCCAGTCCTTCATGGTGGATCTGACATTTCTGACATTTCTGACATTTCTGACATTTCTGACATTTCTGACATTTCTGACATTACTCCCATTTCTGACATTTCTGACATTTCTGACATTTCTGACATTTCTGACATTTCTGACATTTCTGACATTACTCCCATTTCTGACATTTCTGACATTTCCGACTCGGACCGATGGTGAG
53368	Synthetic_IRES_multiplicity_all_comb	TEV	Spacer1	2	4,9	73,163	206.29	206.29	0	NaN	CTAGGGCGCGCCAGTCCTTTAAGGATCTTCTGACATTTCTGACATTTCTGACATTTCTGACATTTCTGACATTTCTGACATTTCTGACATTACTCCCATTTCTGACATTTCTGACATTTCTGACATTTCTGACATTTCTGACATTTCTGACATTTCTGACATTTCTGACATTTCTGACATTACTCCCATTTCCGACTCGGACCGATGGTGAG
53615	Synthetic_IRES_multiplicity_all_comb	TEV	Spacer1	2	5,6	91,109	206.29	206.29	0	NaN	CTAGGGCGCGCCAGTCCTCCTGATTTCGTCTGACATTTCTGACATTTCTGACATTTCTGACATTTCTGACATTTCTGACATTTCTGACATTTCTGACATTTCTGACATTACTCCCATTTCTGACATTACTCCCATTTCTGACATTTCTGACATTTCTGACATTTCTGACATTTCTGACATTTCTGACATTTCCGACTCGGACCGATGGTGAG
53619	Synthetic_IRES_multiplicity_all_comb	TEV	Spacer1	2	5,7	91,127	206.29	206.29	0	NaN	CTAGGGCGCGCCAGTCCTCAAGACCTACTCTGACATTTCTGACATTTCTGACATTTCTGACATTTCTGACATTTCTGACATTTCTGACATTTCTGACATTTCTGACATTACTCCCATTTCTGACATTTCTGACATTTCTGACATTACTCCCATTTCTGACATTTCTGACATTTCTGACATTTCTGACATTTCCGACTCGGACCGATGGTGAG
53621	Synthetic_IRES_multiplicity_all_comb	TEV	Spacer1	2	5,8	91,145	702.61	206.29	0.014159	NaN	CTAGGGCGCGCCAGTCCTGTAGGTCTTTTCTGACATTTCTGACATTTCTGACATTTCTGACATTTCTGACATTTCTGACATTTCTGACATTTCTGACATTTCTGACATTACTCCCATTTCTGACATTTCTGACATTTCTGACATTTCTGACATTTCTGACATTACTCCCATTTCTGACATTTCTGACATTTCCGACTCGGACCGATGGTGAG
53622	Synthetic_IRES_multiplicity_all_comb	TEV	Spacer1	2	5,9	91,163	978.97	737.37	0.019314	NaN	CTAGGGCGCGCCAGTCCTCCAACCAGTGTCTGACATTTCTGACATTTCTGACATTTCTGACATTTCTGACATTTCTGACATTTCTGACATTTCTGACATTTCTGACATTACTCCCATTTCTGACATTTCTGACATTTCTGACATTTCTGACATTTCTGACATTTCTGACATTTCTGACATTACTCCCATTTCCGACTCGGACCGATGGTGAG
53751	Synthetic_IRES_multiplicity_all_comb	TEV	Spacer1	2	6,7	109,127	601.94	206.29	0.0042164	3.25	CTAGGGCGCGCCAGTCCTGGCTAAAGGTTCTGACATTTCTGACATTTCTGACATTTCTGACATTTCTGACATTTCTGACATTTCTGACATTTCTGACATTTCTGACATTTCTGACATTTCTGACATTACTCCCATTTCTGACATTACTCCCATTTCTGACATTTCTGACATTTCTGACATTTCTGACATTTCCGACTCGGACCGATGGTGAG
53753	Synthetic_IRES_multiplicity_all_comb	TEV	Spacer1	2	6,8	109,145	206.29	206.29	0	NaN	CTAGGGCGCGCCAGTCCTGGTTTCTGAGTCTGACATTTCTGACATTTCTGACATTTCTGACATTTCTGACATTTCTGACATTTCTGACATTTCTGACATTTCTGACATTTCTGACATTTCTGACATTACTCCCATTTCTGACATTTCTGACATTTCTGACATTACTCCCATTTCTGACATTTCTGACATTTCCGACTCGGACCGATGGTGAG
53754	Synthetic_IRES_multiplicity_all_comb	TEV	Spacer1	2	6,9	109,163	206.29	206.29	0.0061296	NaN	CTAGGGCGCGCCAGTCCTGGACAAATGCTCTGACATTTCTGACATTTCTGACATTTCTGACATTTCTGACATTTCTGACATTTCTGACATTTCTGACATTTCTGACATTTCTGACATTTCTGACATTACTCCCATTTCTGACATTTCTGACATTTCTGACATTTCTGACATTTCTGACATTACTCCCATTTCCGACTCGGACCGATGGTGAG
53874	Synthetic_IRES_multiplicity_all_comb	TEV	Spacer1	2	7,8	127,145	206.29	206.29	0	NaN	CTAGGGCGCGCCAGTCCTAAGGCTCGGTTCTGACATTTCTGACATTTCTGACATTTCTGACATTTCTGACATTTCTGACATTTCTGACATTTCTGACATTTCTGACATTTCTGACATTTCTGACATTTCTGACATTTCTGACATTACTCCCATTTCTGACATTACTCCCATTTCTGACATTTCTGACATTTCCGACTCGGACCGATGGTGAG
53875	Synthetic_IRES_multiplicity_all_comb	TEV	Spacer1	2	7,9	127,163	206.29	206.29	0	NaN	CTAGGGCGCGCCAGTCCTCCACTTTAGATCTGACATTTCTGACATTTCTGACATTTCTGACATTTCTGACATTTCTGACATTTCTGACATTTCTGACATTTCTGACATTTCTGACATTTCTGACATTTCTGACATTTCTGACATTACTCCCATTTCTGACATTTCTGACATTTCTGACATTACTCCCATTTCCGACTCGGACCGATGGTGAG
53965	Synthetic_IRES_multiplicity_all_comb	TEV	Spacer1	2	8,9	145,163	206.29	206.29	0	NaN	CTAGGGCGCGCCAGTCCTCAAAGCAGCGTCTGACATTTCTGACATTTCTGACATTTCTGACATTTCTGACATTTCTGACATTTCTGACATTTCTGACATTTCTGACATTTCTGACATTTCTGACATTTCTGACATTTCTGACATTTCTGACATTTCTGACATTACTCCCATTTCTGACATTACTCCCATTTCCGACTCGGACCGATGGTGAG
52203	Synthetic_IRES_multiplicity_all_comb	TEV	Spacer1	3	2,3,4	37,55,73	206.29	206.29	0	NaN	CTAGGGCGCGCCAGTCCTTCCAGTGCATTCTGACATTTCTGACATTTCTGACATTACTCCCATTTCTGACATTACTCCCATTTCTGACATTACTCCCATTTCTGACATTTCTGACATTTCTGACATTTCTGACATTTCTGACATTTCTGACATTTCTGACATTTCTGACATTTCTGACATTTCTGACATTTCCGACTCGGACCGATGGTGAG
52219	Synthetic_IRES_multiplicity_all_comb	TEV	Spacer1	3	2,3,5	37,55,91	452.05	206.29	0	1.4529	CTAGGGCGCGCCAGTCCTTTTAGCTCAGTCTGACATTTCTGACATTTCTGACATTACTCCCATTTCTGACATTACTCCCATTTCTGACATTTCTGACATTTCTGACATTACTCCCATTTCTGACATTTCTGACATTTCTGACATTTCTGACATTTCTGACATTTCTGACATTTCTGACATTTCTGACATTTCCGACTCGGACCGATGGTGAG
52227	Synthetic_IRES_multiplicity_all_comb	TEV	Spacer1	3	2,3,6	37,55,109	476.56	1615.8	0	3.1062	CTAGGGCGCGCCAGTCCTCAGGACCGATTCTGACATTTCTGACATTTCTGACATTACTCCCATTTCTGACATTACTCCCATTTCTGACATTTCTGACATTTCTGACATTTCTGACATTTCTGACATTACTCCCATTTCTGACATTTCTGACATTTCTGACATTTCTGACATTTCTGACATTTCTGACATTTCCGACTCGGACCGATGGTGAG
52231	Synthetic_IRES_multiplicity_all_comb	TEV	Spacer1	3	2,3,7	37,55,127	206.29	206.29	0	NaN	CTAGGGCGCGCCAGTCCTCAACAAGGTGTCTGACATTTCTGACATTTCTGACATTACTCCCATTTCTGACATTACTCCCATTTCTGACATTTCTGACATTTCTGACATTTCTGACATTTCTGACATTTCTGACATTTCTGACATTACTCCCATTTCTGACATTTCTGACATTTCTGACATTTCTGACATTTCCGACTCGGACCGATGGTGAG
52233	Synthetic_IRES_multiplicity_all_comb	TEV	Spacer1	3	2,3,8	37,55,145	206.29	206.29	0.012226	NaN	CTAGGGCGCGCCAGTCCTAAAGTCGGTGTCTGACATTTCTGACATTTCTGACATTACTCCCATTTCTGACATTACTCCCATTTCTGACATTTCTGACATTTCTGACATTTCTGACATTTCTGACATTTCTGACATTTCTGACATTTCTGACATTTCTGACATTACTCCCATTTCTGACATTTCTGACATTTCCGACTCGGACCGATGGTGAG
52234	Synthetic_IRES_multiplicity_all_comb	TEV	Spacer1	3	2,3,9	37,55,163	206.29	206.29	0.0050418	NaN	CTAGGGCGCGCCAGTCCTTAGTCTTGCATCTGACATTTCTGACATTTCTGACATTACTCCCATTTCTGACATTACTCCCATTTCTGACATTTCTGACATTTCTGACATTTCTGACATTTCTGACATTTCTGACATTTCTGACATTTCTGACATTTCTGACATTTCTGACATTTCTGACATTACTCCCATTTCCGACTCGGACCGATGGTGAG
52251	Synthetic_IRES_multiplicity_all_comb	TEV	Spacer1	3	2,4,5	37,73,91	206.29	206.29	0	NaN	CTAGGGCGCGCCAGTCCTAAGGTTGTCATCTGACATTTCTGACATTTCTGACATTACTCCCATTTCTGACATTTCTGACATTTCTGACATTACTCCCATTTCTGACATTACTCCCATTTCTGACATTTCTGACATTTCTGACATTTCTGACATTTCTGACATTTCTGACATTTCTGACATTTCTGACATTTCCGACTCGGACCGATGGTGAG
52259	Synthetic_IRES_multiplicity_all_comb	TEV	Spacer1	3	2,4,6	37,73,109	206.29	206.29	0	NaN	CTAGGGCGCGCCAGTCCTCCTGTCCTAATCTGACATTTCTGACATTTCTGACATTACTCCCATTTCTGACATTTCTGACATTTCTGACATTACTCCCATTTCTGACATTTCTGACATTTCTGACATTACTCCCATTTCTGACATTTCTGACATTTCTGACATTTCTGACATTTCTGACATTTCTGACATTTCCGACTCGGACCGATGGTGAG
52263	Synthetic_IRES_multiplicity_all_comb	TEV	Spacer1	3	2,4,7	37,73,127	206.29	206.29	0.0022307	NaN	CTAGGGCGCGCCAGTCCTAGCCTTTCTATCTGACATTTCTGACATTTCTGACATTACTCCCATTTCTGACATTTCTGACATTTCTGACATTACTCCCATTTCTGACATTTCTGACATTTCTGACATTTCTGACATTTCTGACATTACTCCCATTTCTGACATTTCTGACATTTCTGACATTTCTGACATTTCCGACTCGGACCGATGGTGAG
52265	Synthetic_IRES_multiplicity_all_comb	TEV	Spacer1	3	2,4,8	37,73,145	206.29	206.29	0.0022285	NaN	CTAGGGCGCGCCAGTCCTAGAAAGGTTTTCTGACATTTCTGACATTTCTGACATTACTCCCATTTCTGACATTTCTGACATTTCTGACATTACTCCCATTTCTGACATTTCTGACATTTCTGACATTTCTGACATTTCTGACATTTCTGACATTTCTGACATTACTCCCATTTCTGACATTTCTGACATTTCCGACTCGGACCGATGGTGAG
52266	Synthetic_IRES_multiplicity_all_comb	TEV	Spacer1	3	2,4,9	37,73,163	206.29	206.29	0	NaN	CTAGGGCGCGCCAGTCCTCTCACTCTGATCTGACATTTCTGACATTTCTGACATTACTCCCATTTCTGACATTTCTGACATTTCTGACATTACTCCCATTTCTGACATTTCTGACATTTCTGACATTTCTGACATTTCTGACATTTCTGACATTTCTGACATTTCTGACATTTCTGACATTACTCCCATTTCCGACTCGGACCGATGGTGAG
52275	Synthetic_IRES_multiplicity_all_comb	TEV	Spacer1	3	2,5,6	37,91,109	206.29	206.29	0	NaN	CTAGGGCGCGCCAGTCCTAAGTACACATTCTGACATTTCTGACATTTCTGACATTACTCCCATTTCTGACATTTCTGACATTTCTGACATTTCTGACATTTCTGACATTACTCCCATTTCTGACATTACTCCCATTTCTGACATTTCTGACATTTCTGACATTTCTGACATTTCTGACATTTCTGACATTTCCGACTCGGACCGATGGTGAG
52279	Synthetic_IRES_multiplicity_all_comb	TEV	Spacer1	3	2,5,7	37,91,127	590.22	206.29	0.0015558	NaN	CTAGGGCGCGCCAGTCCTTGACGACCAGTCTGACATTTCTGACATTTCTGACATTACTCCCATTTCTGACATTTCTGACATTTCTGACATTTCTGACATTTCTGACATTACTCCCATTTCTGACATTTCTGACATTTCTGACATTACTCCCATTTCTGACATTTCTGACATTTCTGACATTTCTGACATTTCCGACTCGGACCGATGGTGAG
52281	Synthetic_IRES_multiplicity_all_comb	TEV	Spacer1	3	2,5,8	37,91,145	206.29	206.29	0.066091	NaN	CTAGGGCGCGCCAGTCCTTGGCTTAGCTTCTGACATTTCTGACATTTCTGACATTACTCCCATTTCTGACATTTCTGACATTTCTGACATTTCTGACATTTCTGACATTACTCCCATTTCTGACATTTCTGACATTTCTGACATTTCTGACATTTCTGACATTACTCCCATTTCTGACATTTCTGACATTTCCGACTCGGACCGATGGTGAG
52282	Synthetic_IRES_multiplicity_all_comb	TEV	Spacer1	3	2,5,9	37,91,163	206.29	206.29	0.044412	NaN	CTAGGGCGCGCCAGTCCTTGCTTACTGTTCTGACATTTCTGACATTTCTGACATTACTCCCATTTCTGACATTTCTGACATTTCTGACATTTCTGACATTTCTGACATTACTCCCATTTCTGACATTTCTGACATTTCTGACATTTCTGACATTTCTGACATTTCTGACATTTCTGACATTACTCCCATTTCCGACTCGGACCGATGGTGAG
52287	Synthetic_IRES_multiplicity_all_comb	TEV	Spacer1	3	2,6,7	37,109,127	206.29	206.29	0	NaN	CTAGGGCGCGCCAGTCCTAATACAGCGATCTGACATTTCTGACATTTCTGACATTACTCCCATTTCTGACATTTCTGACATTTCTGACATTTCTGACATTTCTGACATTTCTGACATTTCTGACATTACTCCCATTTCTGACATTACTCCCATTTCTGACATTTCTGACATTTCTGACATTTCTGACATTTCCGACTCGGACCGATGGTGAG
52289	Synthetic_IRES_multiplicity_all_comb	TEV	Spacer1	3	2,6,8	37,109,145	206.29	206.29	0.0037584	NaN	CTAGGGCGCGCCAGTCCTCTACTGATCTTCTGACATTTCTGACATTTCTGACATTACTCCCATTTCTGACATTTCTGACATTTCTGACATTTCTGACATTTCTGACATTTCTGACATTTCTGACATTACTCCCATTTCTGACATTTCTGACATTTCTGACATTACTCCCATTTCTGACATTTCTGACATTTCCGACTCGGACCGATGGTGAG
52290	Synthetic_IRES_multiplicity_all_comb	TEV	Spacer1	3	2,6,9	37,109,163	206.29	206.29	0	NaN	CTAGGGCGCGCCAGTCCTTAAGCTAACTTCTGACATTTCTGACATTTCTGACATTACTCCCATTTCTGACATTTCTGACATTTCTGACATTTCTGACATTTCTGACATTTCTGACATTTCTGACATTACTCCCATTTCTGACATTTCTGACATTTCTGACATTTCTGACATTTCTGACATTACTCCCATTTCCGACTCGGACCGATGGTGAG
52293	Synthetic_IRES_multiplicity_all_comb	TEV	Spacer1	3	2,7,8	37,127,145	206.29	206.29	0.017114	NaN	CTAGGGCGCGCCAGTCCTTGTTGTACATTCTGACATTTCTGACATTTCTGACATTACTCCCATTTCTGACATTTCTGACATTTCTGACATTTCTGACATTTCTGACATTTCTGACATTTCTGACATTTCTGACATTTCTGACATTACTCCCATTTCTGACATTACTCCCATTTCTGACATTTCTGACATTTCCGACTCGGACCGATGGTGAG
52294	Synthetic_IRES_multiplicity_all_comb	TEV	Spacer1	3	2,7,9	37,127,163	206.29	206.29	0	NaN	CTAGGGCGCGCCAGTCCTTCGCAGCTCTTCTGACATTTCTGACATTTCTGACATTACTCCCATTTCTGACATTTCTGACATTTCTGACATTTCTGACATTTCTGACATTTCTGACATTTCTGACATTTCTGACATTTCTGACATTACTCCCATTTCTGACATTTCTGACATTTCTGACATTACTCCCATTTCCGACTCGGACCGATGGTGAG
52296	Synthetic_IRES_multiplicity_all_comb	TEV	Spacer1	3	2,8,9	37,145,163	206.29	206.29	0	NaN	CTAGGGCGCGCCAGTCCTCAGCTGCTTGTCTGACATTTCTGACATTTCTGACATTACTCCCATTTCTGACATTTCTGACATTTCTGACATTTCTGACATTTCTGACATTTCTGACATTTCTGACATTTCTGACATTTCTGACATTTCTGACATTTCTGACATTACTCCCATTTCTGACATTACTCCCATTTCCGACTCGGACCGATGGTGAG
52662	Synthetic_IRES_multiplicity_all_comb	TEV	Spacer1	3	3,4,5	55,73,91	731.19	206.29	0.023869	NaN	CTAGGGCGCGCCAGTCCTGACTCTCAGCTCTGACATTTCTGACATTTCTGACATTTCTGACATTTCTGACATTACTCCCATTTCTGACATTACTCCCATTTCTGACATTACTCCCATTTCTGACATTTCTGACATTTCTGACATTTCTGACATTTCTGACATTTCTGACATTTCTGACATTTCTGACATTTCCGACTCGGACCGATGGTGAG
52670	Synthetic_IRES_multiplicity_all_comb	TEV	Spacer1	3	3,4,6	55,73,109	438.23	206.29	0	NaN	CTAGGGCGCGCCAGTCCTACAGAGGTGCTCTGACATTTCTGACATTTCTGACATTTCTGACATTTCTGACATTACTCCCATTTCTGACATTACTCCCATTTCTGACATTTCTGACATTTCTGACATTACTCCCATTTCTGACATTTCTGACATTTCTGACATTTCTGACATTTCTGACATTTCTGACATTTCCGACTCGGACCGATGGTGAG
52674	Synthetic_IRES_multiplicity_all_comb	TEV	Spacer1	3	3,4,7	55,73,127	1301.8	1498.3	0	3.2167	CTAGGGCGCGCCAGTCCTGCTGAGAGTATCTGACATTTCTGACATTTCTGACATTTCTGACATTTCTGACATTACTCCCATTTCTGACATTACTCCCATTTCTGACATTTCTGACATTTCTGACATTTCTGACATTTCTGACATTACTCCCATTTCTGACATTTCTGACATTTCTGACATTTCTGACATTTCCGACTCGGACCGATGGTGAG
52676	Synthetic_IRES_multiplicity_all_comb	TEV	Spacer1	3	3,4,8	55,73,145	206.29	206.29	0.026032	NaN	CTAGGGCGCGCCAGTCCTGCACTTGGTGTCTGACATTTCTGACATTTCTGACATTTCTGACATTTCTGACATTACTCCCATTTCTGACATTACTCCCATTTCTGACATTTCTGACATTTCTGACATTTCTGACATTTCTGACATTTCTGACATTTCTGACATTACTCCCATTTCTGACATTTCTGACATTTCCGACTCGGACCGATGGTGAG
52677	Synthetic_IRES_multiplicity_all_comb	TEV	Spacer1	3	3,4,9	55,73,163	206.29	206.29	0.0067966	NaN	CTAGGGCGCGCCAGTCCTGCTAGTCTGTTCTGACATTTCTGACATTTCTGACATTTCTGACATTTCTGACATTACTCCCATTTCTGACATTACTCCCATTTCTGACATTTCTGACATTTCTGACATTTCTGACATTTCTGACATTTCTGACATTTCTGACATTTCTGACATTTCTGACATTACTCCCATTTCCGACTCGGACCGATGGTGAG
52686	Synthetic_IRES_multiplicity_all_comb	TEV	Spacer1	3	3,5,6	55,91,109	206.29	206.29	0	NaN	CTAGGGCGCGCCAGTCCTGCTGTTAGAGTCTGACATTTCTGACATTTCTGACATTTCTGACATTTCTGACATTACTCCCATTTCTGACATTTCTGACATTTCTGACATTACTCCCATTTCTGACATTACTCCCATTTCTGACATTTCTGACATTTCTGACATTTCTGACATTTCTGACATTTCTGACATTTCCGACTCGGACCGATGGTGAG
52690	Synthetic_IRES_multiplicity_all_comb	TEV	Spacer1	3	3,5,7	55,91,127	206.29	206.29	0	NaN	CTAGGGCGCGCCAGTCCTGCTAAGACGATCTGACATTTCTGACATTTCTGACATTTCTGACATTTCTGACATTACTCCCATTTCTGACATTTCTGACATTTCTGACATTACTCCCATTTCTGACATTTCTGACATTTCTGACATTACTCCCATTTCTGACATTTCTGACATTTCTGACATTTCTGACATTTCCGACTCGGACCGATGGTGAG
52692	Synthetic_IRES_multiplicity_all_comb	TEV	Spacer1	3	3,5,8	55,91,145	4502.3	6534.9	0.051298	NaN	CTAGGGCGCGCCAGTCCTGCATGAGTAGTCTGACATTTCTGACATTTCTGACATTTCTGACATTTCTGACATTACTCCCATTTCTGACATTTCTGACATTTCTGACATTACTCCCATTTCTGACATTTCTGACATTTCTGACATTTCTGACATTTCTGACATTACTCCCATTTCTGACATTTCTGACATTTCCGACTCGGACCGATGGTGAG
52693	Synthetic_IRES_multiplicity_all_comb	TEV	Spacer1	3	3,5,9	55,91,163	206.29	206.29	0	NaN	CTAGGGCGCGCCAGTCCTGCTCGTCAGGTCTGACATTTCTGACATTTCTGACATTTCTGACATTTCTGACATTACTCCCATTTCTGACATTTCTGACATTTCTGACATTACTCCCATTTCTGACATTTCTGACATTTCTGACATTTCTGACATTTCTGACATTTCTGACATTTCTGACATTACTCCCATTTCCGACTCGGACCGATGGTGAG
52698	Synthetic_IRES_multiplicity_all_comb	TEV	Spacer1	3	3,6,7	55,109,127	206.29	206.29	0	NaN	CTAGGGCGCGCCAGTCCTGCAAAGGCCTTCTGACATTTCTGACATTTCTGACATTTCTGACATTTCTGACATTACTCCCATTTCTGACATTTCTGACATTTCTGACATTTCTGACATTTCTGACATTACTCCCATTTCTGACATTACTCCCATTTCTGACATTTCTGACATTTCTGACATTTCTGACATTTCCGACTCGGACCGATGGTGAG
52700	Synthetic_IRES_multiplicity_all_comb	TEV	Spacer1	3	3,6,8	55,109,145	206.29	206.29	0.0077754	NaN	CTAGGGCGCGCCAGTCCTGCACAGTAGCTCTGACATTTCTGACATTTCTGACATTTCTGACATTTCTGACATTACTCCCATTTCTGACATTTCTGACATTTCTGACATTTCTGACATTTCTGACATTACTCCCATTTCTGACATTTCTGACATTTCTGACATTACTCCCATTTCTGACATTTCTGACATTTCCGACTCGGACCGATGGTGAG
52701	Synthetic_IRES_multiplicity_all_comb	TEV	Spacer1	3	3,6,9	55,109,163	206.29	206.29	0.00048737	NaN	CTAGGGCGCGCCAGTCCTGCACCTTCAATCTGACATTTCTGACATTTCTGACATTTCTGACATTTCTGACATTACTCCCATTTCTGACATTTCTGACATTTCTGACATTTCTGACATTTCTGACATTACTCCCATTTCTGACATTTCTGACATTTCTGACATTTCTGACATTTCTGACATTACTCCCATTTCCGACTCGGACCGATGGTGAG
52704	Synthetic_IRES_multiplicity_all_comb	TEV	Spacer1	3	3,7,8	55,127,145	206.29	206.29	0	NaN	CTAGGGCGCGCCAGTCCTGCACAGCTAATCTGACATTTCTGACATTTCTGACATTTCTGACATTTCTGACATTACTCCCATTTCTGACATTTCTGACATTTCTGACATTTCTGACATTTCTGACATTTCTGACATTTCTGACATTACTCCCATTTCTGACATTACTCCCATTTCTGACATTTCTGACATTTCCGACTCGGACCGATGGTGAG
52705	Synthetic_IRES_multiplicity_all_comb	TEV	Spacer1	3	3,7,9	55,127,163	633.68	948.56	0.031777	1.5708	CTAGGGCGCGCCAGTCCTGCTACTCTAGTCTGACATTTCTGACATTTCTGACATTTCTGACATTTCTGACATTACTCCCATTTCTGACATTTCTGACATTTCTGACATTTCTGACATTTCTGACATTTCTGACATTTCTGACATTACTCCCATTTCTGACATTTCTGACATTTCTGACATTACTCCCATTTCCGACTCGGACCGATGGTGAG
52707	Synthetic_IRES_multiplicity_all_comb	TEV	Spacer1	3	3,8,9	55,145,163	206.29	206.29	0	NaN	CTAGGGCGCGCCAGTCCTGCTAACAGTGTCTGACATTTCTGACATTTCTGACATTTCTGACATTTCTGACATTACTCCCATTTCTGACATTTCTGACATTTCTGACATTTCTGACATTTCTGACATTTCTGACATTTCTGACATTTCTGACATTTCTGACATTACTCCCATTTCTGACATTACTCCCATTTCCGACTCGGACCGATGGTGAG
53345	Synthetic_IRES_multiplicity_all_comb	TEV	Spacer1	3	4,5,6	73,91,109	967.52	206.29	0	NaN	CTAGGGCGCGCCAGTCCTTCTCTTACAGTCTGACATTTCTGACATTTCTGACATTTCTGACATTTCTGACATTTCTGACATTTCTGACATTACTCCCATTTCTGACATTACTCCCATTTCTGACATTACTCCCATTTCTGACATTTCTGACATTTCTGACATTTCTGACATTTCTGACATTTCTGACATTTCCGACTCGGACCGATGGTGAG
53349	Synthetic_IRES_multiplicity_all_comb	TEV	Spacer1	3	4,5,7	73,91,127	206.29	206.29	0	NaN	CTAGGGCGCGCCAGTCCTTCCTGAGTTTTCTGACATTTCTGACATTTCTGACATTTCTGACATTTCTGACATTTCTGACATTTCTGACATTACTCCCATTTCTGACATTACTCCCATTTCTGACATTTCTGACATTTCTGACATTACTCCCATTTCTGACATTTCTGACATTTCTGACATTTCTGACATTTCCGACTCGGACCGATGGTGAG
53351	Synthetic_IRES_multiplicity_all_comb	TEV	Spacer1	3	4,5,8	73,91,145	617.4	1430.2	0	NaN	CTAGGGCGCGCCAGTCCTACTCTGGTCCTCTGACATTTCTGACATTTCTGACATTTCTGACATTTCTGACATTTCTGACATTTCTGACATTACTCCCATTTCTGACATTACTCCCATTTCTGACATTTCTGACATTTCTGACATTTCTGACATTTCTGACATTACTCCCATTTCTGACATTTCTGACATTTCCGACTCGGACCGATGGTGAG
53352	Synthetic_IRES_multiplicity_all_comb	TEV	Spacer1	3	4,5,9	73,91,163	206.29	206.29	0.0008024	NaN	CTAGGGCGCGCCAGTCCTGAAACCGTACTCTGACATTTCTGACATTTCTGACATTTCTGACATTTCTGACATTTCTGACATTTCTGACATTACTCCCATTTCTGACATTACTCCCATTTCTGACATTTCTGACATTTCTGACATTTCTGACATTTCTGACATTTCTGACATTTCTGACATTACTCCCATTTCCGACTCGGACCGATGGTGAG
53357	Synthetic_IRES_multiplicity_all_comb	TEV	Spacer1	3	4,6,7	73,109,127	206.29	206.29	0.060952	NaN	CTAGGGCGCGCCAGTCCTGGCAGTCGTATCTGACATTTCTGACATTTCTGACATTTCTGACATTTCTGACATTTCTGACATTTCTGACATTACTCCCATTTCTGACATTTCTGACATTTCTGACATTACTCCCATTTCTGACATTACTCCCATTTCTGACATTTCTGACATTTCTGACATTTCTGACATTTCCGACTCGGACCGATGGTGAG
53359	Synthetic_IRES_multiplicity_all_comb	TEV	Spacer1	3	4,6,8	73,109,145	929.11	1078.5	0.017907	0.95214	CTAGGGCGCGCCAGTCCTCCTCACTGCCTCTGACATTTCTGACATTTCTGACATTTCTGACATTTCTGACATTTCTGACATTTCTGACATTACTCCCATTTCTGACATTTCTGACATTTCTGACATTACTCCCATTTCTGACATTTCTGACATTTCTGACATTACTCCCATTTCTGACATTTCTGACATTTCCGACTCGGACCGATGGTGAG
53360	Synthetic_IRES_multiplicity_all_comb	TEV	Spacer1	3	4,6,9	73,109,163	206.29	206.29	0	NaN	CTAGGGCGCGCCAGTCCTTAGGCTGTGTTCTGACATTTCTGACATTTCTGACATTTCTGACATTTCTGACATTTCTGACATTTCTGACATTACTCCCATTTCTGACATTTCTGACATTTCTGACATTACTCCCATTTCTGACATTTCTGACATTTCTGACATTTCTGACATTTCTGACATTACTCCCATTTCCGACTCGGACCGATGGTGAG
53363	Synthetic_IRES_multiplicity_all_comb	TEV	Spacer1	3	4,7,8	73,127,145	622.99	3936.6	0.009964	2.959	CTAGGGCGCGCCAGTCCTTACACTGCCTTCTGACATTTCTGACATTTCTGACATTTCTGACATTTCTGACATTTCTGACATTTCTGACATTACTCCCATTTCTGACATTTCTGACATTTCTGACATTTCTGACATTTCTGACATTACTCCCATTTCTGACATTACTCCCATTTCTGACATTTCTGACATTTCCGACTCGGACCGATGGTGAG
53364	Synthetic_IRES_multiplicity_all_comb	TEV	Spacer1	3	4,7,9	73,127,163	206.29	206.29	0.001428	NaN	CTAGGGCGCGCCAGTCCTCAGGCTGTTCTCTGACATTTCTGACATTTCTGACATTTCTGACATTTCTGACATTTCTGACATTTCTGACATTACTCCCATTTCTGACATTTCTGACATTTCTGACATTTCTGACATTTCTGACATTACTCCCATTTCTGACATTTCTGACATTTCTGACATTACTCCCATTTCCGACTCGGACCGATGGTGAG
53366	Synthetic_IRES_multiplicity_all_comb	TEV	Spacer1	3	4,8,9	73,145,163	206.29	206.29	0	NaN	CTAGGGCGCGCCAGTCCTATGTTGTATCTCTGACATTTCTGACATTTCTGACATTTCTGACATTTCTGACATTTCTGACATTTCTGACATTACTCCCATTTCTGACATTTCTGACATTTCTGACATTTCTGACATTTCTGACATTTCTGACATTTCTGACATTACTCCCATTTCTGACATTACTCCCATTTCCGACTCGGACCGATGGTGAG
53611	Synthetic_IRES_multiplicity_all_comb	TEV	Spacer1	3	5,6,7	91,109,127	1044.7	206.29	0	NaN	CTAGGGCGCGCCAGTCCTACGAGCATTTTCTGACATTTCTGACATTTCTGACATTTCTGACATTTCTGACATTTCTGACATTTCTGACATTTCTGACATTTCTGACATTACTCCCATTTCTGACATTACTCCCATTTCTGACATTACTCCCATTTCTGACATTTCTGACATTTCTGACATTTCTGACATTTCCGACTCGGACCGATGGTGAG
53613	Synthetic_IRES_multiplicity_all_comb	TEV	Spacer1	3	5,6,8	91,109,145	206.29	206.29	0	NaN	CTAGGGCGCGCCAGTCCTTTAGATTTGGTCTGACATTTCTGACATTTCTGACATTTCTGACATTTCTGACATTTCTGACATTTCTGACATTTCTGACATTTCTGACATTACTCCCATTTCTGACATTACTCCCATTTCTGACATTTCTGACATTTCTGACATTACTCCCATTTCTGACATTTCTGACATTTCCGACTCGGACCGATGGTGAG
53614	Synthetic_IRES_multiplicity_all_comb	TEV	Spacer1	3	5,6,9	91,109,163	206.29	206.29	0	NaN	CTAGGGCGCGCCAGTCCTCCAAGATTTCTCTGACATTTCTGACATTTCTGACATTTCTGACATTTCTGACATTTCTGACATTTCTGACATTTCTGACATTTCTGACATTACTCCCATTTCTGACATTACTCCCATTTCTGACATTTCTGACATTTCTGACATTTCTGACATTTCTGACATTACTCCCATTTCCGACTCGGACCGATGGTGAG
53617	Synthetic_IRES_multiplicity_all_comb	TEV	Spacer1	3	5,7,8	91,127,145	206.29	206.29	0	NaN	CTAGGGCGCGCCAGTCCTAGAACACTAGTCTGACATTTCTGACATTTCTGACATTTCTGACATTTCTGACATTTCTGACATTTCTGACATTTCTGACATTTCTGACATTACTCCCATTTCTGACATTTCTGACATTTCTGACATTACTCCCATTTCTGACATTACTCCCATTTCTGACATTTCTGACATTTCCGACTCGGACCGATGGTGAG
53618	Synthetic_IRES_multiplicity_all_comb	TEV	Spacer1	3	5,7,9	91,127,163	206.29	206.29	0.0029892	NaN	CTAGGGCGCGCCAGTCCTTGATCCTACATCTGACATTTCTGACATTTCTGACATTTCTGACATTTCTGACATTTCTGACATTTCTGACATTTCTGACATTTCTGACATTACTCCCATTTCTGACATTTCTGACATTTCTGACATTACTCCCATTTCTGACATTTCTGACATTTCTGACATTACTCCCATTTCCGACTCGGACCGATGGTGAG
53620	Synthetic_IRES_multiplicity_all_comb	TEV	Spacer1	3	5,8,9	91,145,163	206.29	206.29	0.041961	NaN	CTAGGGCGCGCCAGTCCTCGACCTACAATCTGACATTTCTGACATTTCTGACATTTCTGACATTTCTGACATTTCTGACATTTCTGACATTTCTGACATTTCTGACATTACTCCCATTTCTGACATTTCTGACATTTCTGACATTTCTGACATTTCTGACATTACTCCCATTTCTGACATTACTCCCATTTCCGACTCGGACCGATGGTGAG
53749	Synthetic_IRES_multiplicity_all_comb	TEV	Spacer1	3	6,7,8	109,127,145	206.29	206.29	0.090814	NaN	CTAGGGCGCGCCAGTCCTGGTAAGCTTGTCTGACATTTCTGACATTTCTGACATTTCTGACATTTCTGACATTTCTGACATTTCTGACATTTCTGACATTTCTGACATTTCTGACATTTCTGACATTACTCCCATTTCTGACATTACTCCCATTTCTGACATTACTCCCATTTCTGACATTTCTGACATTTCCGACTCGGACCGATGGTGAG
53750	Synthetic_IRES_multiplicity_all_comb	TEV	Spacer1	3	6,7,9	109,127,163	206.29	206.29	0.0018983	NaN	CTAGGGCGCGCCAGTCCTGGTTAACCAGTCTGACATTTCTGACATTTCTGACATTTCTGACATTTCTGACATTTCTGACATTTCTGACATTTCTGACATTTCTGACATTTCTGACATTTCTGACATTACTCCCATTTCTGACATTACTCCCATTTCTGACATTTCTGACATTTCTGACATTACTCCCATTTCCGACTCGGACCGATGGTGAG
53752	Synthetic_IRES_multiplicity_all_comb	TEV	Spacer1	3	6,8,9	109,145,163	735	581.36	0	2.9787	CTAGGGCGCGCCAGTCCTGGTATCTCTGTCTGACATTTCTGACATTTCTGACATTTCTGACATTTCTGACATTTCTGACATTTCTGACATTTCTGACATTTCTGACATTTCTGACATTTCTGACATTACTCCCATTTCTGACATTTCTGACATTTCTGACATTACTCCCATTTCTGACATTACTCCCATTTCCGACTCGGACCGATGGTGAG
53873	Synthetic_IRES_multiplicity_all_comb	TEV	Spacer1	3	7,8,9	127,145,163	206.29	206.29	0.014968	NaN	CTAGGGCGCGCCAGTCCTTCGATTTCTATCTGACATTTCTGACATTTCTGACATTTCTGACATTTCTGACATTTCTGACATTTCTGACATTTCTGACATTTCTGACATTTCTGACATTTCTGACATTTCTGACATTTCTGACATTACTCCCATTTCTGACATTACTCCCATTTCTGACATTACTCCCATTTCCGACTCGGACCGATGGTGAG
52187	Synthetic_IRES_multiplicity_all_comb	TEV	Spacer1	4	2,3,4,5	37,55,73,91	206.29	206.29	0	NaN	CTAGGGCGCGCCAGTCCTTGTGCAGTGTTCTGACATTTCTGACATTTCTGACATTACTCCCATTTCTGACATTACTCCCATTTCTGACATTACTCCCATTTCTGACATTACTCCCATTTCTGACATTTCTGACATTTCTGACATTTCTGACATTTCTGACATTTCTGACATTTCTGACATTTCTGACATTTCCGACTCGGACCGATGGTGAG
52195	Synthetic_IRES_multiplicity_all_comb	TEV	Spacer1	4	2,3,4,6	37,55,73,109	206.29	206.29	0.0028559	NaN	CTAGGGCGCGCCAGTCCTACCTACTAGGTCTGACATTTCTGACATTTCTGACATTACTCCCATTTCTGACATTACTCCCATTTCTGACATTACTCCCATTTCTGACATTTCTGACATTTCTGACATTACTCCCATTTCTGACATTTCTGACATTTCTGACATTTCTGACATTTCTGACATTTCTGACATTTCCGACTCGGACCGATGGTGAG
52199	Synthetic_IRES_multiplicity_all_comb	TEV	Spacer1	4	2,3,4,7	37,55,73,127	206.29	206.29	0	NaN	CTAGGGCGCGCCAGTCCTACATGGTAGGTCTGACATTTCTGACATTTCTGACATTACTCCCATTTCTGACATTACTCCCATTTCTGACATTACTCCCATTTCTGACATTTCTGACATTTCTGACATTTCTGACATTTCTGACATTACTCCCATTTCTGACATTTCTGACATTTCTGACATTTCTGACATTTCCGACTCGGACCGATGGTGAG
52201	Synthetic_IRES_multiplicity_all_comb	TEV	Spacer1	4	2,3,4,8	37,55,73,145	206.29	206.29	0	NaN	CTAGGGCGCGCCAGTCCTTAGCTAAGTGTCTGACATTTCTGACATTTCTGACATTACTCCCATTTCTGACATTACTCCCATTTCTGACATTACTCCCATTTCTGACATTTCTGACATTTCTGACATTTCTGACATTTCTGACATTTCTGACATTTCTGACATTACTCCCATTTCTGACATTTCTGACATTTCCGACTCGGACCGATGGTGAG
52202	Synthetic_IRES_multiplicity_all_comb	TEV	Spacer1	4	2,3,4,9	37,55,73,163	863.4	2588.4	0.060051	3.4577	CTAGGGCGCGCCAGTCCTACTTAGCTTGTCTGACATTTCTGACATTTCTGACATTACTCCCATTTCTGACATTACTCCCATTTCTGACATTACTCCCATTTCTGACATTTCTGACATTTCTGACATTTCTGACATTTCTGACATTTCTGACATTTCTGACATTTCTGACATTTCTGACATTACTCCCATTTCCGACTCGGACCGATGGTGAG
52211	Synthetic_IRES_multiplicity_all_comb	TEV	Spacer1	4	2,3,5,6	37,55,91,109	206.29	206.29	0.0091667	NaN	CTAGGGCGCGCCAGTCCTCTGTAAGGATTCTGACATTTCTGACATTTCTGACATTACTCCCATTTCTGACATTACTCCCATTTCTGACATTTCTGACATTTCTGACATTACTCCCATTTCTGACATTACTCCCATTTCTGACATTTCTGACATTTCTGACATTTCTGACATTTCTGACATTTCTGACATTTCCGACTCGGACCGATGGTGAG
52215	Synthetic_IRES_multiplicity_all_comb	TEV	Spacer1	4	2,3,5,7	37,55,91,127	5318.4	206.29	0	NaN	CTAGGGCGCGCCAGTCCTCTGTAAGTTGTCTGACATTTCTGACATTTCTGACATTACTCCCATTTCTGACATTACTCCCATTTCTGACATTTCTGACATTTCTGACATTACTCCCATTTCTGACATTTCTGACATTTCTGACATTACTCCCATTTCTGACATTTCTGACATTTCTGACATTTCTGACATTTCCGACTCGGACCGATGGTGAG
52217	Synthetic_IRES_multiplicity_all_comb	TEV	Spacer1	4	2,3,5,8	37,55,91,145	206.29	206.29	0	NaN	CTAGGGCGCGCCAGTCCTCAGTTTTCAGTCTGACATTTCTGACATTTCTGACATTACTCCCATTTCTGACATTACTCCCATTTCTGACATTTCTGACATTTCTGACATTACTCCCATTTCTGACATTTCTGACATTTCTGACATTTCTGACATTTCTGACATTACTCCCATTTCTGACATTTCTGACATTTCCGACTCGGACCGATGGTGAG
52218	Synthetic_IRES_multiplicity_all_comb	TEV	Spacer1	4	2,3,5,9	37,55,91,163	206.29	206.29	0	NaN	CTAGGGCGCGCCAGTCCTTGGGTTACAGTCTGACATTTCTGACATTTCTGACATTACTCCCATTTCTGACATTACTCCCATTTCTGACATTTCTGACATTTCTGACATTACTCCCATTTCTGACATTTCTGACATTTCTGACATTTCTGACATTTCTGACATTTCTGACATTTCTGACATTACTCCCATTTCCGACTCGGACCGATGGTGAG
52223	Synthetic_IRES_multiplicity_all_comb	TEV	Spacer1	4	2,3,6,7	37,55,109,127	206.29	206.29	0.011085	NaN	CTAGGGCGCGCCAGTCCTCTTTCTTCAGTCTGACATTTCTGACATTTCTGACATTACTCCCATTTCTGACATTACTCCCATTTCTGACATTTCTGACATTTCTGACATTTCTGACATTTCTGACATTACTCCCATTTCTGACATTACTCCCATTTCTGACATTTCTGACATTTCTGACATTTCTGACATTTCCGACTCGGACCGATGGTGAG
52225	Synthetic_IRES_multiplicity_all_comb	TEV	Spacer1	4	2,3,6,8	37,55,109,145	206.29	206.29	0.02125	NaN	CTAGGGCGCGCCAGTCCTTGTCCAAGAATCTGACATTTCTGACATTTCTGACATTACTCCCATTTCTGACATTACTCCCATTTCTGACATTTCTGACATTTCTGACATTTCTGACATTTCTGACATTACTCCCATTTCTGACATTTCTGACATTTCTGACATTACTCCCATTTCTGACATTTCTGACATTTCCGACTCGGACCGATGGTGAG
52226	Synthetic_IRES_multiplicity_all_comb	TEV	Spacer1	4	2,3,6,9	37,55,109,163	306.2	257.3	0	NaN	CTAGGGCGCGCCAGTCCTAGTCAACTGATCTGACATTTCTGACATTTCTGACATTACTCCCATTTCTGACATTACTCCCATTTCTGACATTTCTGACATTTCTGACATTTCTGACATTTCTGACATTACTCCCATTTCTGACATTTCTGACATTTCTGACATTTCTGACATTTCTGACATTACTCCCATTTCCGACTCGGACCGATGGTGAG
52229	Synthetic_IRES_multiplicity_all_comb	TEV	Spacer1	4	2,3,7,8	37,55,127,145	206.29	206.29	0.0098675	NaN	CTAGGGCGCGCCAGTCCTTCGCTTAAGTTCTGACATTTCTGACATTTCTGACATTACTCCCATTTCTGACATTACTCCCATTTCTGACATTTCTGACATTTCTGACATTTCTGACATTTCTGACATTTCTGACATTTCTGACATTACTCCCATTTCTGACATTACTCCCATTTCTGACATTTCTGACATTTCCGACTCGGACCGATGGTGAG
52230	Synthetic_IRES_multiplicity_all_comb	TEV	Spacer1	4	2,3,7,9	37,55,127,163	206.29	206.29	0.019055	NaN	CTAGGGCGCGCCAGTCCTAGTGAAGCCATCTGACATTTCTGACATTTCTGACATTACTCCCATTTCTGACATTACTCCCATTTCTGACATTTCTGACATTTCTGACATTTCTGACATTTCTGACATTTCTGACATTTCTGACATTACTCCCATTTCTGACATTTCTGACATTTCTGACATTACTCCCATTTCCGACTCGGACCGATGGTGAG
52232	Synthetic_IRES_multiplicity_all_comb	TEV	Spacer1	4	2,3,8,9	37,55,145,163	206.29	206.29	0.00086963	NaN	CTAGGGCGCGCCAGTCCTTACAGTTAAGTCTGACATTTCTGACATTTCTGACATTACTCCCATTTCTGACATTACTCCCATTTCTGACATTTCTGACATTTCTGACATTTCTGACATTTCTGACATTTCTGACATTTCTGACATTTCTGACATTTCTGACATTACTCCCATTTCTGACATTACTCCCATTTCCGACTCGGACCGATGGTGAG
52243	Synthetic_IRES_multiplicity_all_comb	TEV	Spacer1	4	2,4,5,6	37,73,91,109	206.29	206.29	0.0022615	NaN	CTAGGGCGCGCCAGTCCTTGACCGAACATCTGACATTTCTGACATTTCTGACATTACTCCCATTTCTGACATTTCTGACATTTCTGACATTACTCCCATTTCTGACATTACTCCCATTTCTGACATTACTCCCATTTCTGACATTTCTGACATTTCTGACATTTCTGACATTTCTGACATTTCTGACATTTCCGACTCGGACCGATGGTGAG
52247	Synthetic_IRES_multiplicity_all_comb	TEV	Spacer1	4	2,4,5,7	37,73,91,127	642.4	1164.5	0	NaN	CTAGGGCGCGCCAGTCCTAGTGTAGAATTCTGACATTTCTGACATTTCTGACATTACTCCCATTTCTGACATTTCTGACATTTCTGACATTACTCCCATTTCTGACATTACTCCCATTTCTGACATTTCTGACATTTCTGACATTACTCCCATTTCTGACATTTCTGACATTTCTGACATTTCTGACATTTCCGACTCGGACCGATGGTGAG
52249	Synthetic_IRES_multiplicity_all_comb	TEV	Spacer1	4	2,4,5,8	37,73,91,145	467.24	206.29	0	NaN	CTAGGGCGCGCCAGTCCTATCACAAAGGTCTGACATTTCTGACATTTCTGACATTACTCCCATTTCTGACATTTCTGACATTTCTGACATTACTCCCATTTCTGACATTACTCCCATTTCTGACATTTCTGACATTTCTGACATTTCTGACATTTCTGACATTACTCCCATTTCTGACATTTCTGACATTTCCGACTCGGACCGATGGTGAG
52250	Synthetic_IRES_multiplicity_all_comb	TEV	Spacer1	4	2,4,5,9	37,73,91,163	206.29	206.29	0	NaN	CTAGGGCGCGCCAGTCCTCTAGTTGTCATCTGACATTTCTGACATTTCTGACATTACTCCCATTTCTGACATTTCTGACATTTCTGACATTACTCCCATTTCTGACATTACTCCCATTTCTGACATTTCTGACATTTCTGACATTTCTGACATTTCTGACATTTCTGACATTTCTGACATTACTCCCATTTCCGACTCGGACCGATGGTGAG
52255	Synthetic_IRES_multiplicity_all_comb	TEV	Spacer1	4	2,4,6,7	37,73,109,127	206.29	206.29	0.0070901	NaN	CTAGGGCGCGCCAGTCCTAGTGAGTGGATCTGACATTTCTGACATTTCTGACATTACTCCCATTTCTGACATTTCTGACATTTCTGACATTACTCCCATTTCTGACATTTCTGACATTTCTGACATTACTCCCATTTCTGACATTACTCCCATTTCTGACATTTCTGACATTTCTGACATTTCTGACATTTCCGACTCGGACCGATGGTGAG
52257	Synthetic_IRES_multiplicity_all_comb	TEV	Spacer1	4	2,4,6,8	37,73,109,145	206.29	206.29	0	NaN	CTAGGGCGCGCCAGTCCTATCTCTCAGGTCTGACATTTCTGACATTTCTGACATTACTCCCATTTCTGACATTTCTGACATTTCTGACATTACTCCCATTTCTGACATTTCTGACATTTCTGACATTACTCCCATTTCTGACATTTCTGACATTTCTGACATTACTCCCATTTCTGACATTTCTGACATTTCCGACTCGGACCGATGGTGAG
52258	Synthetic_IRES_multiplicity_all_comb	TEV	Spacer1	4	2,4,6,9	37,73,109,163	206.29	206.29	0	NaN	CTAGGGCGCGCCAGTCCTCCTTTACAGGTCTGACATTTCTGACATTTCTGACATTACTCCCATTTCTGACATTTCTGACATTTCTGACATTACTCCCATTTCTGACATTTCTGACATTTCTGACATTACTCCCATTTCTGACATTTCTGACATTTCTGACATTTCTGACATTTCTGACATTACTCCCATTTCCGACTCGGACCGATGGTGAG
52261	Synthetic_IRES_multiplicity_all_comb	TEV	Spacer1	4	2,4,7,8	37,73,127,145	206.29	206.29	0.029585	NaN	CTAGGGCGCGCCAGTCCTCCTGCTTTAATCTGACATTTCTGACATTTCTGACATTACTCCCATTTCTGACATTTCTGACATTTCTGACATTACTCCCATTTCTGACATTTCTGACATTTCTGACATTTCTGACATTTCTGACATTACTCCCATTTCTGACATTACTCCCATTTCTGACATTTCTGACATTTCCGACTCGGACCGATGGTGAG
52262	Synthetic_IRES_multiplicity_all_comb	TEV	Spacer1	4	2,4,7,9	37,73,127,163	206.29	206.29	0	NaN	CTAGGGCGCGCCAGTCCTTCAAGAAGCTTCTGACATTTCTGACATTTCTGACATTACTCCCATTTCTGACATTTCTGACATTTCTGACATTACTCCCATTTCTGACATTTCTGACATTTCTGACATTTCTGACATTTCTGACATTACTCCCATTTCTGACATTTCTGACATTTCTGACATTACTCCCATTTCCGACTCGGACCGATGGTGAG
52264	Synthetic_IRES_multiplicity_all_comb	TEV	Spacer1	4	2,4,8,9	37,73,145,163	206.29	206.29	0	NaN	CTAGGGCGCGCCAGTCCTCCTTTCTGATTCTGACATTTCTGACATTTCTGACATTACTCCCATTTCTGACATTTCTGACATTTCTGACATTACTCCCATTTCTGACATTTCTGACATTTCTGACATTTCTGACATTTCTGACATTTCTGACATTTCTGACATTACTCCCATTTCTGACATTACTCCCATTTCCGACTCGGACCGATGGTGAG
52271	Synthetic_IRES_multiplicity_all_comb	TEV	Spacer1	4	2,5,6,7	37,91,109,127	1027.7	1713.7	0	NaN	CTAGGGCGCGCCAGTCCTCAACCGGTATTCTGACATTTCTGACATTTCTGACATTACTCCCATTTCTGACATTTCTGACATTTCTGACATTTCTGACATTTCTGACATTACTCCCATTTCTGACATTACTCCCATTTCTGACATTACTCCCATTTCTGACATTTCTGACATTTCTGACATTTCTGACATTTCCGACTCGGACCGATGGTGAG
52273	Synthetic_IRES_multiplicity_all_comb	TEV	Spacer1	4	2,5,6,8	37,91,109,145	206.29	206.29	0.023616	NaN	CTAGGGCGCGCCAGTCCTAACGCTTACTTCTGACATTTCTGACATTTCTGACATTACTCCCATTTCTGACATTTCTGACATTTCTGACATTTCTGACATTTCTGACATTACTCCCATTTCTGACATTACTCCCATTTCTGACATTTCTGACATTTCTGACATTACTCCCATTTCTGACATTTCTGACATTTCCGACTCGGACCGATGGTGAG
52274	Synthetic_IRES_multiplicity_all_comb	TEV	Spacer1	4	2,5,6,9	37,91,109,163	206.29	206.29	0	NaN	CTAGGGCGCGCCAGTCCTCCTAAGCGTTTCTGACATTTCTGACATTTCTGACATTACTCCCATTTCTGACATTTCTGACATTTCTGACATTTCTGACATTTCTGACATTACTCCCATTTCTGACATTACTCCCATTTCTGACATTTCTGACATTTCTGACATTTCTGACATTTCTGACATTACTCCCATTTCCGACTCGGACCGATGGTGAG
52277	Synthetic_IRES_multiplicity_all_comb	TEV	Spacer1	4	2,5,7,8	37,91,127,145	206.29	206.29	0.01558	NaN	CTAGGGCGCGCCAGTCCTTCAAGGTGAGTCTGACATTTCTGACATTTCTGACATTACTCCCATTTCTGACATTTCTGACATTTCTGACATTTCTGACATTTCTGACATTACTCCCATTTCTGACATTTCTGACATTTCTGACATTACTCCCATTTCTGACATTACTCCCATTTCTGACATTTCTGACATTTCCGACTCGGACCGATGGTGAG
52278	Synthetic_IRES_multiplicity_all_comb	TEV	Spacer1	4	2,5,7,9	37,91,127,163	206.29	206.29	0	NaN	CTAGGGCGCGCCAGTCCTTTAAGTTTTGTCTGACATTTCTGACATTTCTGACATTACTCCCATTTCTGACATTTCTGACATTTCTGACATTTCTGACATTTCTGACATTACTCCCATTTCTGACATTTCTGACATTTCTGACATTACTCCCATTTCTGACATTTCTGACATTTCTGACATTACTCCCATTTCCGACTCGGACCGATGGTGAG
52280	Synthetic_IRES_multiplicity_all_comb	TEV	Spacer1	4	2,5,8,9	37,91,145,163	206.29	206.29	0	NaN	CTAGGGCGCGCCAGTCCTCTGGTACTTGTCTGACATTTCTGACATTTCTGACATTACTCCCATTTCTGACATTTCTGACATTTCTGACATTTCTGACATTTCTGACATTACTCCCATTTCTGACATTTCTGACATTTCTGACATTTCTGACATTTCTGACATTACTCCCATTTCTGACATTACTCCCATTTCCGACTCGGACCGATGGTGAG
52285	Synthetic_IRES_multiplicity_all_comb	TEV	Spacer1	4	2,6,7,8	37,109,127,145	206.29	206.29	0	NaN	CTAGGGCGCGCCAGTCCTAGTCTCAAAATCTGACATTTCTGACATTTCTGACATTACTCCCATTTCTGACATTTCTGACATTTCTGACATTTCTGACATTTCTGACATTTCTGACATTTCTGACATTACTCCCATTTCTGACATTACTCCCATTTCTGACATTACTCCCATTTCTGACATTTCTGACATTTCCGACTCGGACCGATGGTGAG
52286	Synthetic_IRES_multiplicity_all_comb	TEV	Spacer1	4	2,6,7,9	37,109,127,163	206.29	206.29	0	NaN	CTAGGGCGCGCCAGTCCTCTCAAAACTATCTGACATTTCTGACATTTCTGACATTACTCCCATTTCTGACATTTCTGACATTTCTGACATTTCTGACATTTCTGACATTTCTGACATTTCTGACATTACTCCCATTTCTGACATTACTCCCATTTCTGACATTTCTGACATTTCTGACATTACTCCCATTTCCGACTCGGACCGATGGTGAG
52288	Synthetic_IRES_multiplicity_all_comb	TEV	Spacer1	4	2,6,8,9	37,109,145,163	206.29	206.29	0.0027011	NaN	CTAGGGCGCGCCAGTCCTTCATGGTTTTTCTGACATTTCTGACATTTCTGACATTACTCCCATTTCTGACATTTCTGACATTTCTGACATTTCTGACATTTCTGACATTTCTGACATTTCTGACATTACTCCCATTTCTGACATTTCTGACATTTCTGACATTACTCCCATTTCTGACATTACTCCCATTTCCGACTCGGACCGATGGTGAG
52292	Synthetic_IRES_multiplicity_all_comb	TEV	Spacer1	4	2,7,8,9	37,127,145,163	206.29	206.29	0.043427	NaN	CTAGGGCGCGCCAGTCCTATGTACAAGATCTGACATTTCTGACATTTCTGACATTACTCCCATTTCTGACATTTCTGACATTTCTGACATTTCTGACATTTCTGACATTTCTGACATTTCTGACATTTCTGACATTTCTGACATTACTCCCATTTCTGACATTACTCCCATTTCTGACATTACTCCCATTTCCGACTCGGACCGATGGTGAG
52654	Synthetic_IRES_multiplicity_all_comb	TEV	Spacer1	4	3,4,5,6	55,73,91,109	467.24	206.29	0	NaN	CTAGGGCGCGCCAGTCCTAGACCGGTGCTCTGACATTTCTGACATTTCTGACATTTCTGACATTTCTGACATTACTCCCATTTCTGACATTACTCCCATTTCTGACATTACTCCCATTTCTGACATTACTCCCATTTCTGACATTTCTGACATTTCTGACATTTCTGACATTTCTGACATTTCTGACATTTCCGACTCGGACCGATGGTGAG
52658	Synthetic_IRES_multiplicity_all_comb	TEV	Spacer1	4	3,4,5,7	55,73,91,127	2831.5	3183.5	0.0016576	3.4908	CTAGGGCGCGCCAGTCCTGATTCACTGCTCTGACATTTCTGACATTTCTGACATTTCTGACATTTCTGACATTACTCCCATTTCTGACATTACTCCCATTTCTGACATTACTCCCATTTCTGACATTTCTGACATTTCTGACATTACTCCCATTTCTGACATTTCTGACATTTCTGACATTTCTGACATTTCCGACTCGGACCGATGGTGAG
52660	Synthetic_IRES_multiplicity_all_comb	TEV	Spacer1	4	3,4,5,8	55,73,91,145	13424	6988.2	0.058395	1.6508	CTAGGGCGCGCCAGTCCTGAGGTTTAGCTCTGACATTTCTGACATTTCTGACATTTCTGACATTTCTGACATTACTCCCATTTCTGACATTACTCCCATTTCTGACATTACTCCCATTTCTGACATTTCTGACATTTCTGACATTTCTGACATTTCTGACATTACTCCCATTTCTGACATTTCTGACATTTCCGACTCGGACCGATGGTGAG
52661	Synthetic_IRES_multiplicity_all_comb	TEV	Spacer1	4	3,4,5,9	55,73,91,163	206.29	206.29	0	NaN	CTAGGGCGCGCCAGTCCTGAACACCTGCTCTGACATTTCTGACATTTCTGACATTTCTGACATTTCTGACATTACTCCCATTTCTGACATTACTCCCATTTCTGACATTACTCCCATTTCTGACATTTCTGACATTTCTGACATTTCTGACATTTCTGACATTTCTGACATTTCTGACATTACTCCCATTTCCGACTCGGACCGATGGTGAG
52666	Synthetic_IRES_multiplicity_all_comb	TEV	Spacer1	4	3,4,6,7	55,73,109,127	2078.1	951.24	0	2.5444	CTAGGGCGCGCCAGTCCTAGGTTTGTGCTCTGACATTTCTGACATTTCTGACATTTCTGACATTTCTGACATTACTCCCATTTCTGACATTACTCCCATTTCTGACATTTCTGACATTTCTGACATTACTCCCATTTCTGACATTACTCCCATTTCTGACATTTCTGACATTTCTGACATTTCTGACATTTCCGACTCGGACCGATGGTGAG
52668	Synthetic_IRES_multiplicity_all_comb	TEV	Spacer1	4	3,4,6,8	55,73,109,145	4841.3	206.29	0	NaN	CTAGGGCGCGCCAGTCCTTAGCTCTAGCTCTGACATTTCTGACATTTCTGACATTTCTGACATTTCTGACATTACTCCCATTTCTGACATTACTCCCATTTCTGACATTTCTGACATTTCTGACATTACTCCCATTTCTGACATTTCTGACATTTCTGACATTACTCCCATTTCTGACATTTCTGACATTTCCGACTCGGACCGATGGTGAG
52669	Synthetic_IRES_multiplicity_all_comb	TEV	Spacer1	4	3,4,6,9	55,73,109,163	206.29	206.29	0	NaN	CTAGGGCGCGCCAGTCCTCCTGTTAGGCTCTGACATTTCTGACATTTCTGACATTTCTGACATTTCTGACATTACTCCCATTTCTGACATTACTCCCATTTCTGACATTTCTGACATTTCTGACATTACTCCCATTTCTGACATTTCTGACATTTCTGACATTTCTGACATTTCTGACATTACTCCCATTTCCGACTCGGACCGATGGTGAG
52672	Synthetic_IRES_multiplicity_all_comb	TEV	Spacer1	4	3,4,7,8	55,73,127,145	206.29	206.29	0.0095458	NaN	CTAGGGCGCGCCAGTCCTACACAGAGGCTCTGACATTTCTGACATTTCTGACATTTCTGACATTTCTGACATTACTCCCATTTCTGACATTACTCCCATTTCTGACATTTCTGACATTTCTGACATTTCTGACATTTCTGACATTACTCCCATTTCTGACATTACTCCCATTTCTGACATTTCTGACATTTCCGACTCGGACCGATGGTGAG
52673	Synthetic_IRES_multiplicity_all_comb	TEV	Spacer1	4	3,4,7,9	55,73,127,163	206.29	206.29	0	NaN	CTAGGGCGCGCCAGTCCTAGAAGCAGGCTCTGACATTTCTGACATTTCTGACATTTCTGACATTTCTGACATTACTCCCATTTCTGACATTACTCCCATTTCTGACATTTCTGACATTTCTGACATTTCTGACATTTCTGACATTACTCCCATTTCTGACATTTCTGACATTTCTGACATTACTCCCATTTCCGACTCGGACCGATGGTGAG
52675	Synthetic_IRES_multiplicity_all_comb	TEV	Spacer1	4	3,4,8,9	55,73,145,163	206.29	206.29	0	NaN	CTAGGGCGCGCCAGTCCTGCTGACCGTTTCTGACATTTCTGACATTTCTGACATTTCTGACATTTCTGACATTACTCCCATTTCTGACATTACTCCCATTTCTGACATTTCTGACATTTCTGACATTTCTGACATTTCTGACATTTCTGACATTTCTGACATTACTCCCATTTCTGACATTACTCCCATTTCCGACTCGGACCGATGGTGAG
52682	Synthetic_IRES_multiplicity_all_comb	TEV	Spacer1	4	3,5,6,7	55,91,109,127	206.29	206.29	0	NaN	CTAGGGCGCGCCAGTCCTGCAGTGGTTATCTGACATTTCTGACATTTCTGACATTTCTGACATTTCTGACATTACTCCCATTTCTGACATTTCTGACATTTCTGACATTACTCCCATTTCTGACATTACTCCCATTTCTGACATTACTCCCATTTCTGACATTTCTGACATTTCTGACATTTCTGACATTTCCGACTCGGACCGATGGTGAG
52684	Synthetic_IRES_multiplicity_all_comb	TEV	Spacer1	4	3,5,6,8	55,91,109,145	206.29	206.29	0	NaN	CTAGGGCGCGCCAGTCCTGCTTGAGCTTTCTGACATTTCTGACATTTCTGACATTTCTGACATTTCTGACATTACTCCCATTTCTGACATTTCTGACATTTCTGACATTACTCCCATTTCTGACATTACTCCCATTTCTGACATTTCTGACATTTCTGACATTACTCCCATTTCTGACATTTCTGACATTTCCGACTCGGACCGATGGTGAG
52685	Synthetic_IRES_multiplicity_all_comb	TEV	Spacer1	4	3,5,6,9	55,91,109,163	206.29	206.29	0	0.49925	CTAGGGCGCGCCAGTCCTGCCTCTTAAGTCTGACATTTCTGACATTTCTGACATTTCTGACATTTCTGACATTACTCCCATTTCTGACATTTCTGACATTTCTGACATTACTCCCATTTCTGACATTACTCCCATTTCTGACATTTCTGACATTTCTGACATTTCTGACATTTCTGACATTACTCCCATTTCCGACTCGGACCGATGGTGAG
52688	Synthetic_IRES_multiplicity_all_comb	TEV	Spacer1	4	3,5,7,8	55,91,127,145	206.29	206.29	0.032258	NaN	CTAGGGCGCGCCAGTCCTGCTTTAGCAGTCTGACATTTCTGACATTTCTGACATTTCTGACATTTCTGACATTACTCCCATTTCTGACATTTCTGACATTTCTGACATTACTCCCATTTCTGACATTTCTGACATTTCTGACATTACTCCCATTTCTGACATTACTCCCATTTCTGACATTTCTGACATTTCCGACTCGGACCGATGGTGAG
52689	Synthetic_IRES_multiplicity_all_comb	TEV	Spacer1	4	3,5,7,9	55,91,127,163	787.81	2155.5	0	3.5499	CTAGGGCGCGCCAGTCCTGCATGTCGTTTCTGACATTTCTGACATTTCTGACATTTCTGACATTTCTGACATTACTCCCATTTCTGACATTTCTGACATTTCTGACATTACTCCCATTTCTGACATTTCTGACATTTCTGACATTACTCCCATTTCTGACATTTCTGACATTTCTGACATTACTCCCATTTCCGACTCGGACCGATGGTGAG
52691	Synthetic_IRES_multiplicity_all_comb	TEV	Spacer1	4	3,5,8,9	55,91,145,163	206.29	206.29	0.0039366	NaN	CTAGGGCGCGCCAGTCCTGCAACGTTTCTCTGACATTTCTGACATTTCTGACATTTCTGACATTTCTGACATTACTCCCATTTCTGACATTTCTGACATTTCTGACATTACTCCCATTTCTGACATTTCTGACATTTCTGACATTTCTGACATTTCTGACATTACTCCCATTTCTGACATTACTCCCATTTCCGACTCGGACCGATGGTGAG
52696	Synthetic_IRES_multiplicity_all_comb	TEV	Spacer1	4	3,6,7,8	55,109,127,145	1029.8	206.29	0	NaN	CTAGGGCGCGCCAGTCCTGCCTGACCAATCTGACATTTCTGACATTTCTGACATTTCTGACATTTCTGACATTACTCCCATTTCTGACATTTCTGACATTTCTGACATTTCTGACATTTCTGACATTACTCCCATTTCTGACATTACTCCCATTTCTGACATTACTCCCATTTCTGACATTTCTGACATTTCCGACTCGGACCGATGGTGAG
52697	Synthetic_IRES_multiplicity_all_comb	TEV	Spacer1	4	3,6,7,9	55,109,127,163	206.29	206.29	0	NaN	CTAGGGCGCGCCAGTCCTGCCTACTGAGTCTGACATTTCTGACATTTCTGACATTTCTGACATTTCTGACATTACTCCCATTTCTGACATTTCTGACATTTCTGACATTTCTGACATTTCTGACATTACTCCCATTTCTGACATTACTCCCATTTCTGACATTTCTGACATTTCTGACATTACTCCCATTTCCGACTCGGACCGATGGTGAG
52699	Synthetic_IRES_multiplicity_all_comb	TEV	Spacer1	4	3,6,8,9	55,109,145,163	206.29	206.29	0.022842	NaN	CTAGGGCGCGCCAGTCCTGCTGACGAGCTCTGACATTTCTGACATTTCTGACATTTCTGACATTTCTGACATTACTCCCATTTCTGACATTTCTGACATTTCTGACATTTCTGACATTTCTGACATTACTCCCATTTCTGACATTTCTGACATTTCTGACATTACTCCCATTTCTGACATTACTCCCATTTCCGACTCGGACCGATGGTGAG
52703	Synthetic_IRES_multiplicity_all_comb	TEV	Spacer1	4	3,7,8,9	55,127,145,163	611.82	206.29	0	2.2374	CTAGGGCGCGCCAGTCCTGCTGAATGGTTCTGACATTTCTGACATTTCTGACATTTCTGACATTTCTGACATTACTCCCATTTCTGACATTTCTGACATTTCTGACATTTCTGACATTTCTGACATTTCTGACATTTCTGACATTACTCCCATTTCTGACATTACTCCCATTTCTGACATTACTCCCATTTCCGACTCGGACCGATGGTGAG
53341	Synthetic_IRES_multiplicity_all_comb	TEV	Spacer1	4	4,5,6,7	73,91,109,127	206.29	206.29	0	NaN	CTAGGGCGCGCCAGTCCTTTAAAGCTAATCTGACATTTCTGACATTTCTGACATTTCTGACATTTCTGACATTTCTGACATTTCTGACATTACTCCCATTTCTGACATTACTCCCATTTCTGACATTACTCCCATTTCTGACATTACTCCCATTTCTGACATTTCTGACATTTCTGACATTTCTGACATTTCCGACTCGGACCGATGGTGAG
53343	Synthetic_IRES_multiplicity_all_comb	TEV	Spacer1	4	4,5,6,8	73,91,109,145	206.29	206.29	0.0019529	NaN	CTAGGGCGCGCCAGTCCTGGATCGTCAGTCTGACATTTCTGACATTTCTGACATTTCTGACATTTCTGACATTTCTGACATTTCTGACATTACTCCCATTTCTGACATTACTCCCATTTCTGACATTACTCCCATTTCTGACATTTCTGACATTTCTGACATTACTCCCATTTCTGACATTTCTGACATTTCCGACTCGGACCGATGGTGAG
53344	Synthetic_IRES_multiplicity_all_comb	TEV	Spacer1	4	4,5,6,9	73,91,109,163	206.29	206.29	0	NaN	CTAGGGCGCGCCAGTCCTTGCTTGGGTCTCTGACATTTCTGACATTTCTGACATTTCTGACATTTCTGACATTTCTGACATTTCTGACATTACTCCCATTTCTGACATTACTCCCATTTCTGACATTACTCCCATTTCTGACATTTCTGACATTTCTGACATTTCTGACATTTCTGACATTACTCCCATTTCCGACTCGGACCGATGGTGAG
53347	Synthetic_IRES_multiplicity_all_comb	TEV	Spacer1	4	4,5,7,8	73,91,127,145	206.29	206.29	0.0097474	NaN	CTAGGGCGCGCCAGTCCTTCCTGTCGGTTCTGACATTTCTGACATTTCTGACATTTCTGACATTTCTGACATTTCTGACATTTCTGACATTACTCCCATTTCTGACATTACTCCCATTTCTGACATTTCTGACATTTCTGACATTACTCCCATTTCTGACATTACTCCCATTTCTGACATTTCTGACATTTCCGACTCGGACCGATGGTGAG
53348	Synthetic_IRES_multiplicity_all_comb	TEV	Spacer1	4	4,5,7,9	73,91,127,163	897.26	206.29	0	NaN	CTAGGGCGCGCCAGTCCTTCCTGTGAACTCTGACATTTCTGACATTTCTGACATTTCTGACATTTCTGACATTTCTGACATTTCTGACATTACTCCCATTTCTGACATTACTCCCATTTCTGACATTTCTGACATTTCTGACATTACTCCCATTTCTGACATTTCTGACATTTCTGACATTACTCCCATTTCCGACTCGGACCGATGGTGAG
53350	Synthetic_IRES_multiplicity_all_comb	TEV	Spacer1	4	4,5,8,9	73,91,145,163	206.29	206.29	0.0013034	NaN	CTAGGGCGCGCCAGTCCTCTAGACAGGATCTGACATTTCTGACATTTCTGACATTTCTGACATTTCTGACATTTCTGACATTTCTGACATTACTCCCATTTCTGACATTACTCCCATTTCTGACATTTCTGACATTTCTGACATTTCTGACATTTCTGACATTACTCCCATTTCTGACATTACTCCCATTTCCGACTCGGACCGATGGTGAG
53355	Synthetic_IRES_multiplicity_all_comb	TEV	Spacer1	4	4,6,7,8	73,109,127,145	290.52	206.29	0.013679	0.061846	CTAGGGCGCGCCAGTCCTGGTACGGTGATCTGACATTTCTGACATTTCTGACATTTCTGACATTTCTGACATTTCTGACATTTCTGACATTACTCCCATTTCTGACATTTCTGACATTTCTGACATTACTCCCATTTCTGACATTACTCCCATTTCTGACATTACTCCCATTTCTGACATTTCTGACATTTCCGACTCGGACCGATGGTGAG
53356	Synthetic_IRES_multiplicity_all_comb	TEV	Spacer1	4	4,6,7,9	73,109,127,163	206.29	206.29	0.0029832	NaN	CTAGGGCGCGCCAGTCCTTCAGGACACATCTGACATTTCTGACATTTCTGACATTTCTGACATTTCTGACATTTCTGACATTTCTGACATTACTCCCATTTCTGACATTTCTGACATTTCTGACATTACTCCCATTTCTGACATTACTCCCATTTCTGACATTTCTGACATTTCTGACATTACTCCCATTTCCGACTCGGACCGATGGTGAG
53358	Synthetic_IRES_multiplicity_all_comb	TEV	Spacer1	4	4,6,8,9	73,109,145,163	546.63	206.29	0.039866	NaN	CTAGGGCGCGCCAGTCCTCCAGGCTGTATCTGACATTTCTGACATTTCTGACATTTCTGACATTTCTGACATTTCTGACATTTCTGACATTACTCCCATTTCTGACATTTCTGACATTTCTGACATTACTCCCATTTCTGACATTTCTGACATTTCTGACATTACTCCCATTTCTGACATTACTCCCATTTCCGACTCGGACCGATGGTGAG
53362	Synthetic_IRES_multiplicity_all_comb	TEV	Spacer1	4	4,7,8,9	73,127,145,163	206.29	206.29	0	NaN	CTAGGGCGCGCCAGTCCTGGCTGTCAGGTCTGACATTTCTGACATTTCTGACATTTCTGACATTTCTGACATTTCTGACATTTCTGACATTACTCCCATTTCTGACATTTCTGACATTTCTGACATTTCTGACATTTCTGACATTACTCCCATTTCTGACATTACTCCCATTTCTGACATTACTCCCATTTCCGACTCGGACCGATGGTGAG
53609	Synthetic_IRES_multiplicity_all_comb	TEV	Spacer1	4	5,6,7,8	91,109,127,145	206.29	206.29	0.0016317	NaN	CTAGGGCGCGCCAGTCCTAGATTTTCGTTCTGACATTTCTGACATTTCTGACATTTCTGACATTTCTGACATTTCTGACATTTCTGACATTTCTGACATTTCTGACATTACTCCCATTTCTGACATTACTCCCATTTCTGACATTACTCCCATTTCTGACATTACTCCCATTTCTGACATTTCTGACATTTCCGACTCGGACCGATGGTGAG
53610	Synthetic_IRES_multiplicity_all_comb	TEV	Spacer1	4	5,6,7,9	91,109,127,163	206.29	206.29	0.012429	NaN	CTAGGGCGCGCCAGTCCTGCAGATTTGTTCTGACATTTCTGACATTTCTGACATTTCTGACATTTCTGACATTTCTGACATTTCTGACATTTCTGACATTTCTGACATTACTCCCATTTCTGACATTACTCCCATTTCTGACATTACTCCCATTTCTGACATTTCTGACATTTCTGACATTACTCCCATTTCCGACTCGGACCGATGGTGAG
53612	Synthetic_IRES_multiplicity_all_comb	TEV	Spacer1	4	5,6,8,9	91,109,145,163	534.79	5103.3	0.022943	1.3628	CTAGGGCGCGCCAGTCCTAGATTTTGACTCTGACATTTCTGACATTTCTGACATTTCTGACATTTCTGACATTTCTGACATTTCTGACATTTCTGACATTTCTGACATTACTCCCATTTCTGACATTACTCCCATTTCTGACATTTCTGACATTTCTGACATTACTCCCATTTCTGACATTACTCCCATTTCCGACTCGGACCGATGGTGAG
53616	Synthetic_IRES_multiplicity_all_comb	TEV	Spacer1	4	5,7,8,9	91,127,145,163	1851.8	206.29	0	-3.6162	CTAGGGCGCGCCAGTCCTTAGGATTTCGTCTGACATTTCTGACATTTCTGACATTTCTGACATTTCTGACATTTCTGACATTTCTGACATTTCTGACATTTCTGACATTACTCCCATTTCTGACATTTCTGACATTTCTGACATTACTCCCATTTCTGACATTACTCCCATTTCTGACATTACTCCCATTTCCGACTCGGACCGATGGTGAG
53748	Synthetic_IRES_multiplicity_all_comb	TEV	Spacer1	4	6,7,8,9	109,127,145,163	852.91	4404.2	0.035821	-1.1874	CTAGGGCGCGCCAGTCCTGGACTCTAAGTCTGACATTTCTGACATTTCTGACATTTCTGACATTTCTGACATTTCTGACATTTCTGACATTTCTGACATTTCTGACATTTCTGACATTTCTGACATTACTCCCATTTCTGACATTACTCCCATTTCTGACATTACTCCCATTTCTGACATTACTCCCATTTCCGACTCGGACCGATGGTGAG
52179	Synthetic_IRES_multiplicity_all_comb	TEV	Spacer1	5	2,3,4,5,6	37,55,73,91,109	1111.5	1238.6	0	NaN	CTAGGGCGCGCCAGTCCTAGAGAGCAAATCTGACATTTCTGACATTTCTGACATTACTCCCATTTCTGACATTACTCCCATTTCTGACATTACTCCCATTTCTGACATTACTCCCATTTCTGACATTACTCCCATTTCTGACATTTCTGACATTTCTGACATTTCTGACATTTCTGACATTTCTGACATTTCCGACTCGGACCGATGGTGAG
52183	Synthetic_IRES_multiplicity_all_comb	TEV	Spacer1	5	2,3,4,5,7	37,55,73,91,127	206.29	206.29	0	NaN	CTAGGGCGCGCCAGTCCTTATGAATCTATCTGACATTTCTGACATTTCTGACATTACTCCCATTTCTGACATTACTCCCATTTCTGACATTACTCCCATTTCTGACATTACTCCCATTTCTGACATTTCTGACATTTCTGACATTACTCCCATTTCTGACATTTCTGACATTTCTGACATTTCTGACATTTCCGACTCGGACCGATGGTGAG
52185	Synthetic_IRES_multiplicity_all_comb	TEV	Spacer1	5	2,3,4,5,8	37,55,73,91,145	206.29	206.29	0	NaN	CTAGGGCGCGCCAGTCCTTCAAACCATATCTGACATTTCTGACATTTCTGACATTACTCCCATTTCTGACATTACTCCCATTTCTGACATTACTCCCATTTCTGACATTACTCCCATTTCTGACATTTCTGACATTTCTGACATTTCTGACATTTCTGACATTACTCCCATTTCTGACATTTCTGACATTTCCGACTCGGACCGATGGTGAG
52186	Synthetic_IRES_multiplicity_all_comb	TEV	Spacer1	5	2,3,4,5,9	37,55,73,91,163	428.09	2042.5	0.0018242	3.0749	CTAGGGCGCGCCAGTCCTATGGATACAATCTGACATTTCTGACATTTCTGACATTACTCCCATTTCTGACATTACTCCCATTTCTGACATTACTCCCATTTCTGACATTACTCCCATTTCTGACATTTCTGACATTTCTGACATTTCTGACATTTCTGACATTTCTGACATTTCTGACATTACTCCCATTTCCGACTCGGACCGATGGTGAG
52191	Synthetic_IRES_multiplicity_all_comb	TEV	Spacer1	5	2,3,4,6,7	37,55,73,109,127	206.29	206.29	0	NaN	CTAGGGCGCGCCAGTCCTCCTTGAGAAATCTGACATTTCTGACATTTCTGACATTACTCCCATTTCTGACATTACTCCCATTTCTGACATTACTCCCATTTCTGACATTTCTGACATTTCTGACATTACTCCCATTTCTGACATTACTCCCATTTCTGACATTTCTGACATTTCTGACATTTCTGACATTTCCGACTCGGACCGATGGTGAG
52193	Synthetic_IRES_multiplicity_all_comb	TEV	Spacer1	5	2,3,4,6,8	37,55,73,109,145	1243.1	1936.7	0.013176	1.3319	CTAGGGCGCGCCAGTCCTAACGACAAGGTCTGACATTTCTGACATTTCTGACATTACTCCCATTTCTGACATTACTCCCATTTCTGACATTACTCCCATTTCTGACATTTCTGACATTTCTGACATTACTCCCATTTCTGACATTTCTGACATTTCTGACATTACTCCCATTTCTGACATTTCTGACATTTCCGACTCGGACCGATGGTGAG
52194	Synthetic_IRES_multiplicity_all_comb	TEV	Spacer1	5	2,3,4,6,9	37,55,73,109,163	206.29	206.29	0	NaN	CTAGGGCGCGCCAGTCCTCTTTACAAGGTCTGACATTTCTGACATTTCTGACATTACTCCCATTTCTGACATTACTCCCATTTCTGACATTACTCCCATTTCTGACATTTCTGACATTTCTGACATTACTCCCATTTCTGACATTTCTGACATTTCTGACATTTCTGACATTTCTGACATTACTCCCATTTCCGACTCGGACCGATGGTGAG
52197	Synthetic_IRES_multiplicity_all_comb	TEV	Spacer1	5	2,3,4,7,8	37,55,73,127,145	206.29	206.29	0	NaN	CTAGGGCGCGCCAGTCCTTAAGGTTAGGTCTGACATTTCTGACATTTCTGACATTACTCCCATTTCTGACATTACTCCCATTTCTGACATTACTCCCATTTCTGACATTTCTGACATTTCTGACATTTCTGACATTTCTGACATTACTCCCATTTCTGACATTACTCCCATTTCTGACATTTCTGACATTTCCGACTCGGACCGATGGTGAG
52198	Synthetic_IRES_multiplicity_all_comb	TEV	Spacer1	5	2,3,4,7,9	37,55,73,127,163	206.29	206.29	0	NaN	CTAGGGCGCGCCAGTCCTTTGCAAAAGGTCTGACATTTCTGACATTTCTGACATTACTCCCATTTCTGACATTACTCCCATTTCTGACATTACTCCCATTTCTGACATTTCTGACATTTCTGACATTTCTGACATTTCTGACATTACTCCCATTTCTGACATTTCTGACATTTCTGACATTACTCCCATTTCCGACTCGGACCGATGGTGAG
52200	Synthetic_IRES_multiplicity_all_comb	TEV	Spacer1	5	2,3,4,8,9	37,55,73,145,163	206.29	206.29	0.011051	NaN	CTAGGGCGCGCCAGTCCTACACTCTGAATCTGACATTTCTGACATTTCTGACATTACTCCCATTTCTGACATTACTCCCATTTCTGACATTACTCCCATTTCTGACATTTCTGACATTTCTGACATTTCTGACATTTCTGACATTTCTGACATTTCTGACATTACTCCCATTTCTGACATTACTCCCATTTCCGACTCGGACCGATGGTGAG
52207	Synthetic_IRES_multiplicity_all_comb	TEV	Spacer1	5	2,3,5,6,7	37,55,91,109,127	206.29	494.05	0	NaN	CTAGGGCGCGCCAGTCCTAAGGACCTTGTCTGACATTTCTGACATTTCTGACATTACTCCCATTTCTGACATTACTCCCATTTCTGACATTTCTGACATTTCTGACATTACTCCCATTTCTGACATTACTCCCATTTCTGACATTACTCCCATTTCTGACATTTCTGACATTTCTGACATTTCTGACATTTCCGACTCGGACCGATGGTGAG
52209	Synthetic_IRES_multiplicity_all_comb	TEV	Spacer1	5	2,3,5,6,8	37,55,91,109,145	333.24	206.29	0	NaN	CTAGGGCGCGCCAGTCCTAGTCTTTCATTCTGACATTTCTGACATTTCTGACATTACTCCCATTTCTGACATTACTCCCATTTCTGACATTTCTGACATTTCTGACATTACTCCCATTTCTGACATTACTCCCATTTCTGACATTTCTGACATTTCTGACATTACTCCCATTTCTGACATTTCTGACATTTCCGACTCGGACCGATGGTGAG
52210	Synthetic_IRES_multiplicity_all_comb	TEV	Spacer1	5	2,3,5,6,9	37,55,91,109,163	206.29	206.29	0.0073608	NaN	CTAGGGCGCGCCAGTCCTAAACACTGCTTCTGACATTTCTGACATTTCTGACATTACTCCCATTTCTGACATTACTCCCATTTCTGACATTTCTGACATTTCTGACATTACTCCCATTTCTGACATTACTCCCATTTCTGACATTTCTGACATTTCTGACATTTCTGACATTTCTGACATTACTCCCATTTCCGACTCGGACCGATGGTGAG
52213	Synthetic_IRES_multiplicity_all_comb	TEV	Spacer1	5	2,3,5,7,8	37,55,91,127,145	1420.2	206.29	0.0010209	NaN	CTAGGGCGCGCCAGTCCTCTGACTAGGTTCTGACATTTCTGACATTTCTGACATTACTCCCATTTCTGACATTACTCCCATTTCTGACATTTCTGACATTTCTGACATTACTCCCATTTCTGACATTTCTGACATTTCTGACATTACTCCCATTTCTGACATTACTCCCATTTCTGACATTTCTGACATTTCCGACTCGGACCGATGGTGAG
52214	Synthetic_IRES_multiplicity_all_comb	TEV	Spacer1	5	2,3,5,7,9	37,55,91,127,163	206.29	206.29	0	NaN	CTAGGGCGCGCCAGTCCTCTGACGGTGATCTGACATTTCTGACATTTCTGACATTACTCCCATTTCTGACATTACTCCCATTTCTGACATTTCTGACATTTCTGACATTACTCCCATTTCTGACATTTCTGACATTTCTGACATTACTCCCATTTCTGACATTTCTGACATTTCTGACATTACTCCCATTTCCGACTCGGACCGATGGTGAG
52216	Synthetic_IRES_multiplicity_all_comb	TEV	Spacer1	5	2,3,5,8,9	37,55,91,145,163	206.29	206.29	0	NaN	CTAGGGCGCGCCAGTCCTTAGCAGTCAGTCTGACATTTCTGACATTTCTGACATTACTCCCATTTCTGACATTACTCCCATTTCTGACATTTCTGACATTTCTGACATTACTCCCATTTCTGACATTTCTGACATTTCTGACATTTCTGACATTTCTGACATTACTCCCATTTCTGACATTACTCCCATTTCCGACTCGGACCGATGGTGAG
52221	Synthetic_IRES_multiplicity_all_comb	TEV	Spacer1	5	2,3,6,7,8	37,55,109,127,145	206.29	206.29	0.010872	NaN	CTAGGGCGCGCCAGTCCTAGGTCTTCAGTCTGACATTTCTGACATTTCTGACATTACTCCCATTTCTGACATTACTCCCATTTCTGACATTTCTGACATTTCTGACATTTCTGACATTTCTGACATTACTCCCATTTCTGACATTACTCCCATTTCTGACATTACTCCCATTTCTGACATTTCTGACATTTCCGACTCGGACCGATGGTGAG
52222	Synthetic_IRES_multiplicity_all_comb	TEV	Spacer1	5	2,3,6,7,9	37,55,109,127,163	206.29	206.29	0	NaN	CTAGGGCGCGCCAGTCCTAACAGCACAGTCTGACATTTCTGACATTTCTGACATTACTCCCATTTCTGACATTACTCCCATTTCTGACATTTCTGACATTTCTGACATTTCTGACATTTCTGACATTACTCCCATTTCTGACATTACTCCCATTTCTGACATTTCTGACATTTCTGACATTACTCCCATTTCCGACTCGGACCGATGGTGAG
52224	Synthetic_IRES_multiplicity_all_comb	TEV	Spacer1	5	2,3,6,8,9	37,55,109,145,163	749.83	206.29	0	3.0145	CTAGGGCGCGCCAGTCCTAATCGGTCAGTCTGACATTTCTGACATTTCTGACATTACTCCCATTTCTGACATTACTCCCATTTCTGACATTTCTGACATTTCTGACATTTCTGACATTTCTGACATTACTCCCATTTCTGACATTTCTGACATTTCTGACATTACTCCCATTTCTGACATTACTCCCATTTCCGACTCGGACCGATGGTGAG
52228	Synthetic_IRES_multiplicity_all_comb	TEV	Spacer1	5	2,3,7,8,9	37,55,127,145,163	206.29	206.29	0.094728	NaN	CTAGGGCGCGCCAGTCCTCTGAGGTCATTCTGACATTTCTGACATTTCTGACATTACTCCCATTTCTGACATTACTCCCATTTCTGACATTTCTGACATTTCTGACATTTCTGACATTTCTGACATTTCTGACATTTCTGACATTACTCCCATTTCTGACATTACTCCCATTTCTGACATTACTCCCATTTCCGACTCGGACCGATGGTGAG
52239	Synthetic_IRES_multiplicity_all_comb	TEV	Spacer1	5	2,4,5,6,7	37,73,91,109,127	206.29	206.29	0	NaN	CTAGGGCGCGCCAGTCCTCTGAGCAGAGTCTGACATTTCTGACATTTCTGACATTACTCCCATTTCTGACATTTCTGACATTTCTGACATTACTCCCATTTCTGACATTACTCCCATTTCTGACATTACTCCCATTTCTGACATTACTCCCATTTCTGACATTTCTGACATTTCTGACATTTCTGACATTTCCGACTCGGACCGATGGTGAG
52241	Synthetic_IRES_multiplicity_all_comb	TEV	Spacer1	5	2,4,5,6,8	37,73,91,109,145	206.29	206.29	0.0065553	NaN	CTAGGGCGCGCCAGTCCTCTTAAGGCGTTCTGACATTTCTGACATTTCTGACATTACTCCCATTTCTGACATTTCTGACATTTCTGACATTACTCCCATTTCTGACATTACTCCCATTTCTGACATTACTCCCATTTCTGACATTTCTGACATTTCTGACATTACTCCCATTTCTGACATTTCTGACATTTCCGACTCGGACCGATGGTGAG
52242	Synthetic_IRES_multiplicity_all_comb	TEV	Spacer1	5	2,4,5,6,9	37,73,91,109,163	206.29	206.29	0	NaN	CTAGGGCGCGCCAGTCCTATGAAGACCATCTGACATTTCTGACATTTCTGACATTACTCCCATTTCTGACATTTCTGACATTTCTGACATTACTCCCATTTCTGACATTACTCCCATTTCTGACATTACTCCCATTTCTGACATTTCTGACATTTCTGACATTTCTGACATTTCTGACATTACTCCCATTTCCGACTCGGACCGATGGTGAG
52245	Synthetic_IRES_multiplicity_all_comb	TEV	Spacer1	5	2,4,5,7,8	37,73,91,127,145	622.98	2474.3	0.032729	1.8756	CTAGGGCGCGCCAGTCCTCAGGTCAGAATCTGACATTTCTGACATTTCTGACATTACTCCCATTTCTGACATTTCTGACATTTCTGACATTACTCCCATTTCTGACATTACTCCCATTTCTGACATTTCTGACATTTCTGACATTACTCCCATTTCTGACATTACTCCCATTTCTGACATTTCTGACATTTCCGACTCGGACCGATGGTGAG
52246	Synthetic_IRES_multiplicity_all_comb	TEV	Spacer1	5	2,4,5,7,9	37,73,91,127,163	206.29	206.29	0.020148	NaN	CTAGGGCGCGCCAGTCCTAGATACACTATCTGACATTTCTGACATTTCTGACATTACTCCCATTTCTGACATTTCTGACATTTCTGACATTACTCCCATTTCTGACATTACTCCCATTTCTGACATTTCTGACATTTCTGACATTACTCCCATTTCTGACATTTCTGACATTTCTGACATTACTCCCATTTCCGACTCGGACCGATGGTGAG
52248	Synthetic_IRES_multiplicity_all_comb	TEV	Spacer1	5	2,4,5,8,9	37,73,91,145,163	206.29	206.29	0	NaN	CTAGGGCGCGCCAGTCCTTGTACACTGATCTGACATTTCTGACATTTCTGACATTACTCCCATTTCTGACATTTCTGACATTTCTGACATTACTCCCATTTCTGACATTACTCCCATTTCTGACATTTCTGACATTTCTGACATTTCTGACATTTCTGACATTACTCCCATTTCTGACATTACTCCCATTTCCGACTCGGACCGATGGTGAG
52253	Synthetic_IRES_multiplicity_all_comb	TEV	Spacer1	5	2,4,6,7,8	37,73,109,127,145	3619.8	206.29	0	NaN	CTAGGGCGCGCCAGTCCTACCTGTTCGTTCTGACATTTCTGACATTTCTGACATTACTCCCATTTCTGACATTTCTGACATTTCTGACATTACTCCCATTTCTGACATTTCTGACATTTCTGACATTACTCCCATTTCTGACATTACTCCCATTTCTGACATTACTCCCATTTCTGACATTTCTGACATTTCCGACTCGGACCGATGGTGAG
52254	Synthetic_IRES_multiplicity_all_comb	TEV	Spacer1	5	2,4,6,7,9	37,73,109,127,163	206.29	206.29	0	NaN	CTAGGGCGCGCCAGTCCTTGTTAGCTAATCTGACATTTCTGACATTTCTGACATTACTCCCATTTCTGACATTTCTGACATTTCTGACATTACTCCCATTTCTGACATTTCTGACATTTCTGACATTACTCCCATTTCTGACATTACTCCCATTTCTGACATTTCTGACATTTCTGACATTACTCCCATTTCCGACTCGGACCGATGGTGAG
52256	Synthetic_IRES_multiplicity_all_comb	TEV	Spacer1	5	2,4,6,8,9	37,73,109,145,163	206.29	206.29	0.018434	NaN	CTAGGGCGCGCCAGTCCTATCCACTGTTTCTGACATTTCTGACATTTCTGACATTACTCCCATTTCTGACATTTCTGACATTTCTGACATTACTCCCATTTCTGACATTTCTGACATTTCTGACATTACTCCCATTTCTGACATTTCTGACATTTCTGACATTACTCCCATTTCTGACATTACTCCCATTTCCGACTCGGACCGATGGTGAG
52260	Synthetic_IRES_multiplicity_all_comb	TEV	Spacer1	5	2,4,7,8,9	37,73,127,145,163	206.29	206.29	0	NaN	CTAGGGCGCGCCAGTCCTCCTGATCATTTCTGACATTTCTGACATTTCTGACATTACTCCCATTTCTGACATTTCTGACATTTCTGACATTACTCCCATTTCTGACATTTCTGACATTTCTGACATTTCTGACATTTCTGACATTACTCCCATTTCTGACATTACTCCCATTTCTGACATTACTCCCATTTCCGACTCGGACCGATGGTGAG
52269	Synthetic_IRES_multiplicity_all_comb	TEV	Spacer1	5	2,5,6,7,8	37,91,109,127,145	956.39	1776.1	0.020053	0.6317	CTAGGGCGCGCCAGTCCTCAAGATTCTATCTGACATTTCTGACATTTCTGACATTACTCCCATTTCTGACATTTCTGACATTTCTGACATTTCTGACATTTCTGACATTACTCCCATTTCTGACATTACTCCCATTTCTGACATTACTCCCATTTCTGACATTACTCCCATTTCTGACATTTCTGACATTTCCGACTCGGACCGATGGTGAG
52270	Synthetic_IRES_multiplicity_all_comb	TEV	Spacer1	5	2,5,6,7,9	37,91,109,127,163	206.29	206.29	0	NaN	CTAGGGCGCGCCAGTCCTATCTGAACATTCTGACATTTCTGACATTTCTGACATTACTCCCATTTCTGACATTTCTGACATTTCTGACATTTCTGACATTTCTGACATTACTCCCATTTCTGACATTACTCCCATTTCTGACATTACTCCCATTTCTGACATTTCTGACATTTCTGACATTACTCCCATTTCCGACTCGGACCGATGGTGAG
52272	Synthetic_IRES_multiplicity_all_comb	TEV	Spacer1	5	2,5,6,8,9	37,91,109,145,163	502.64	206.29	0	NaN	CTAGGGCGCGCCAGTCCTATCAGTAAGATCTGACATTTCTGACATTTCTGACATTACTCCCATTTCTGACATTTCTGACATTTCTGACATTTCTGACATTTCTGACATTACTCCCATTTCTGACATTACTCCCATTTCTGACATTTCTGACATTTCTGACATTACTCCCATTTCTGACATTACTCCCATTTCCGACTCGGACCGATGGTGAG
52276	Synthetic_IRES_multiplicity_all_comb	TEV	Spacer1	5	2,5,7,8,9	37,91,127,145,163	206.29	206.29	0	NaN	CTAGGGCGCGCCAGTCCTCCAAAAGATTTCTGACATTTCTGACATTTCTGACATTACTCCCATTTCTGACATTTCTGACATTTCTGACATTTCTGACATTTCTGACATTACTCCCATTTCTGACATTTCTGACATTTCTGACATTACTCCCATTTCTGACATTACTCCCATTTCTGACATTACTCCCATTTCCGACTCGGACCGATGGTGAG
52284	Synthetic_IRES_multiplicity_all_comb	TEV	Spacer1	5	2,6,7,8,9	37,109,127,145,163	442.34	206.29	0	2.5131	CTAGGGCGCGCCAGTCCTTCTTTGAGCTTCTGACATTTCTGACATTTCTGACATTACTCCCATTTCTGACATTTCTGACATTTCTGACATTTCTGACATTTCTGACATTTCTGACATTTCTGACATTACTCCCATTTCTGACATTACTCCCATTTCTGACATTACTCCCATTTCTGACATTACTCCCATTTCCGACTCGGACCGATGGTGAG
52650	Synthetic_IRES_multiplicity_all_comb	TEV	Spacer1	5	3,4,5,6,7	55,73,91,109,127	206.29	206.29	0.029084	NaN	CTAGGGCGCGCCAGTCCTAGTCTCTAGCTCTGACATTTCTGACATTTCTGACATTTCTGACATTTCTGACATTACTCCCATTTCTGACATTACTCCCATTTCTGACATTACTCCCATTTCTGACATTACTCCCATTTCTGACATTACTCCCATTTCTGACATTTCTGACATTTCTGACATTTCTGACATTTCCGACTCGGACCGATGGTGAG
52652	Synthetic_IRES_multiplicity_all_comb	TEV	Spacer1	5	3,4,5,6,8	55,73,91,109,145	206.29	206.29	0	NaN	CTAGGGCGCGCCAGTCCTCTTCAGAAGCTCTGACATTTCTGACATTTCTGACATTTCTGACATTTCTGACATTACTCCCATTTCTGACATTACTCCCATTTCTGACATTACTCCCATTTCTGACATTACTCCCATTTCTGACATTTCTGACATTTCTGACATTACTCCCATTTCTGACATTTCTGACATTTCCGACTCGGACCGATGGTGAG
52653	Synthetic_IRES_multiplicity_all_comb	TEV	Spacer1	5	3,4,5,6,9	55,73,91,109,163	206.29	206.29	0	NaN	CTAGGGCGCGCCAGTCCTTGACGAAAGCTCTGACATTTCTGACATTTCTGACATTTCTGACATTTCTGACATTACTCCCATTTCTGACATTACTCCCATTTCTGACATTACTCCCATTTCTGACATTACTCCCATTTCTGACATTTCTGACATTTCTGACATTTCTGACATTTCTGACATTACTCCCATTTCCGACTCGGACCGATGGTGAG
52656	Synthetic_IRES_multiplicity_all_comb	TEV	Spacer1	5	3,4,5,7,8	55,73,91,127,145	206.29	206.29	0	NaN	CTAGGGCGCGCCAGTCCTTAGTTTGAGCTCTGACATTTCTGACATTTCTGACATTTCTGACATTTCTGACATTACTCCCATTTCTGACATTACTCCCATTTCTGACATTACTCCCATTTCTGACATTTCTGACATTTCTGACATTACTCCCATTTCTGACATTACTCCCATTTCTGACATTTCTGACATTTCCGACTCGGACCGATGGTGAG
52657	Synthetic_IRES_multiplicity_all_comb	TEV	Spacer1	5	3,4,5,7,9	55,73,91,127,163	206.29	206.29	0.0031755	NaN	CTAGGGCGCGCCAGTCCTTTCTCAGAGCTCTGACATTTCTGACATTTCTGACATTTCTGACATTTCTGACATTACTCCCATTTCTGACATTACTCCCATTTCTGACATTACTCCCATTTCTGACATTTCTGACATTTCTGACATTACTCCCATTTCTGACATTTCTGACATTTCTGACATTACTCCCATTTCCGACTCGGACCGATGGTGAG
52659	Synthetic_IRES_multiplicity_all_comb	TEV	Spacer1	5	3,4,5,8,9	55,73,91,145,163	206.29	206.29	0	NaN	CTAGGGCGCGCCAGTCCTATGCACTAGCTCTGACATTTCTGACATTTCTGACATTTCTGACATTTCTGACATTACTCCCATTTCTGACATTACTCCCATTTCTGACATTACTCCCATTTCTGACATTTCTGACATTTCTGACATTTCTGACATTTCTGACATTACTCCCATTTCTGACATTACTCCCATTTCCGACTCGGACCGATGGTGAG
52664	Synthetic_IRES_multiplicity_all_comb	TEV	Spacer1	5	3,4,6,7,8	55,73,109,127,145	473.15	772.56	0.0012145	-0.35319	CTAGGGCGCGCCAGTCCTTAAGTTCAGCTCTGACATTTCTGACATTTCTGACATTTCTGACATTTCTGACATTACTCCCATTTCTGACATTACTCCCATTTCTGACATTTCTGACATTTCTGACATTACTCCCATTTCTGACATTACTCCCATTTCTGACATTACTCCCATTTCTGACATTTCTGACATTTCCGACTCGGACCGATGGTGAG
52665	Synthetic_IRES_multiplicity_all_comb	TEV	Spacer1	5	3,4,6,7,9	55,73,109,127,163	206.29	206.29	0	NaN	CTAGGGCGCGCCAGTCCTCCTTGAAGGCTCTGACATTTCTGACATTTCTGACATTTCTGACATTTCTGACATTACTCCCATTTCTGACATTACTCCCATTTCTGACATTTCTGACATTTCTGACATTACTCCCATTTCTGACATTACTCCCATTTCTGACATTTCTGACATTTCTGACATTACTCCCATTTCCGACTCGGACCGATGGTGAG
52667	Synthetic_IRES_multiplicity_all_comb	TEV	Spacer1	5	3,4,6,8,9	55,73,109,145,163	206.29	206.29	0	NaN	CTAGGGCGCGCCAGTCCTCTGTTCATGCTCTGACATTTCTGACATTTCTGACATTTCTGACATTTCTGACATTACTCCCATTTCTGACATTACTCCCATTTCTGACATTTCTGACATTTCTGACATTACTCCCATTTCTGACATTTCTGACATTTCTGACATTACTCCCATTTCTGACATTACTCCCATTTCCGACTCGGACCGATGGTGAG
52671	Synthetic_IRES_multiplicity_all_comb	TEV	Spacer1	5	3,4,7,8,9	55,73,127,145,163	206.29	206.29	0.0019427	NaN	CTAGGGCGCGCCAGTCCTCTGCTAAAGCTCTGACATTTCTGACATTTCTGACATTTCTGACATTTCTGACATTACTCCCATTTCTGACATTACTCCCATTTCTGACATTTCTGACATTTCTGACATTTCTGACATTTCTGACATTACTCCCATTTCTGACATTACTCCCATTTCTGACATTACTCCCATTTCCGACTCGGACCGATGGTGAG
52680	Synthetic_IRES_multiplicity_all_comb	TEV	Spacer1	5	3,5,6,7,8	55,91,109,127,145	206.29	206.29	0	NaN	CTAGGGCGCGCCAGTCCTGCAGTACAGCTCTGACATTTCTGACATTTCTGACATTTCTGACATTTCTGACATTACTCCCATTTCTGACATTTCTGACATTTCTGACATTACTCCCATTTCTGACATTACTCCCATTTCTGACATTACTCCCATTTCTGACATTACTCCCATTTCTGACATTTCTGACATTTCCGACTCGGACCGATGGTGAG
52681	Synthetic_IRES_multiplicity_all_comb	TEV	Spacer1	5	3,5,6,7,9	55,91,109,127,163	206.29	1855	0.0050798	NaN	CTAGGGCGCGCCAGTCCTGCAACCGTCATCTGACATTTCTGACATTTCTGACATTTCTGACATTTCTGACATTACTCCCATTTCTGACATTTCTGACATTTCTGACATTACTCCCATTTCTGACATTACTCCCATTTCTGACATTACTCCCATTTCTGACATTTCTGACATTTCTGACATTACTCCCATTTCCGACTCGGACCGATGGTGAG
52683	Synthetic_IRES_multiplicity_all_comb	TEV	Spacer1	5	3,5,6,8,9	55,91,109,145,163	206.29	206.29	0.037064	NaN	CTAGGGCGCGCCAGTCCTGCCTTCTGGATCTGACATTTCTGACATTTCTGACATTTCTGACATTTCTGACATTACTCCCATTTCTGACATTTCTGACATTTCTGACATTACTCCCATTTCTGACATTACTCCCATTTCTGACATTTCTGACATTTCTGACATTACTCCCATTTCTGACATTACTCCCATTTCCGACTCGGACCGATGGTGAG
52687	Synthetic_IRES_multiplicity_all_comb	TEV	Spacer1	5	3,5,7,8,9	55,91,127,145,163	206.29	206.29	0	NaN	CTAGGGCGCGCCAGTCCTGCTAGAGCAATCTGACATTTCTGACATTTCTGACATTTCTGACATTTCTGACATTACTCCCATTTCTGACATTTCTGACATTTCTGACATTACTCCCATTTCTGACATTTCTGACATTTCTGACATTACTCCCATTTCTGACATTACTCCCATTTCTGACATTACTCCCATTTCCGACTCGGACCGATGGTGAG
52695	Synthetic_IRES_multiplicity_all_comb	TEV	Spacer1	5	3,6,7,8,9	55,109,127,145,163	206.29	206.29	0.011886	NaN	CTAGGGCGCGCCAGTCCTGCCTAACTCTTCTGACATTTCTGACATTTCTGACATTTCTGACATTTCTGACATTACTCCCATTTCTGACATTTCTGACATTTCTGACATTTCTGACATTTCTGACATTACTCCCATTTCTGACATTACTCCCATTTCTGACATTACTCCCATTTCTGACATTACTCCCATTTCCGACTCGGACCGATGGTGAG
53339	Synthetic_IRES_multiplicity_all_comb	TEV	Spacer1	5	4,5,6,7,8	73,91,109,127,145	1114.6	206.29	0	NaN	CTAGGGCGCGCCAGTCCTGTAGCAAACATCTGACATTTCTGACATTTCTGACATTTCTGACATTTCTGACATTTCTGACATTTCTGACATTACTCCCATTTCTGACATTACTCCCATTTCTGACATTACTCCCATTTCTGACATTACTCCCATTTCTGACATTACTCCCATTTCTGACATTTCTGACATTTCCGACTCGGACCGATGGTGAG
53340	Synthetic_IRES_multiplicity_all_comb	TEV	Spacer1	5	4,5,6,7,9	73,91,109,127,163	206.29	206.29	0.01695	NaN	CTAGGGCGCGCCAGTCCTAGTAAGCCTATCTGACATTTCTGACATTTCTGACATTTCTGACATTTCTGACATTTCTGACATTTCTGACATTACTCCCATTTCTGACATTACTCCCATTTCTGACATTACTCCCATTTCTGACATTACTCCCATTTCTGACATTTCTGACATTTCTGACATTACTCCCATTTCCGACTCGGACCGATGGTGAG
53342	Synthetic_IRES_multiplicity_all_comb	TEV	Spacer1	5	4,5,6,8,9	73,91,109,145,163	206.29	206.29	0	NaN	CTAGGGCGCGCCAGTCCTTAGGATCGTCTCTGACATTTCTGACATTTCTGACATTTCTGACATTTCTGACATTTCTGACATTTCTGACATTACTCCCATTTCTGACATTACTCCCATTTCTGACATTACTCCCATTTCTGACATTTCTGACATTTCTGACATTACTCCCATTTCTGACATTACTCCCATTTCCGACTCGGACCGATGGTGAG
53346	Synthetic_IRES_multiplicity_all_comb	TEV	Spacer1	5	4,5,7,8,9	73,91,127,145,163	206.29	206.29	0.0016388	NaN	CTAGGGCGCGCCAGTCCTTCCTGGTAGCTCTGACATTTCTGACATTTCTGACATTTCTGACATTTCTGACATTTCTGACATTTCTGACATTACTCCCATTTCTGACATTACTCCCATTTCTGACATTTCTGACATTTCTGACATTACTCCCATTTCTGACATTACTCCCATTTCTGACATTACTCCCATTTCCGACTCGGACCGATGGTGAG
53354	Synthetic_IRES_multiplicity_all_comb	TEV	Spacer1	5	4,6,7,8,9	73,109,127,145,163	206.29	206.29	0	NaN	CTAGGGCGCGCCAGTCCTTAGTACGGTATCTGACATTTCTGACATTTCTGACATTTCTGACATTTCTGACATTTCTGACATTTCTGACATTACTCCCATTTCTGACATTTCTGACATTTCTGACATTACTCCCATTTCTGACATTACTCCCATTTCTGACATTACTCCCATTTCTGACATTACTCCCATTTCCGACTCGGACCGATGGTGAG
53608	Synthetic_IRES_multiplicity_all_comb	TEV	Spacer1	5	5,6,7,8,9	91,109,127,145,163	206.29	206.29	0.019291	NaN	CTAGGGCGCGCCAGTCCTTGCAACATTTTCTGACATTTCTGACATTTCTGACATTTCTGACATTTCTGACATTTCTGACATTTCTGACATTTCTGACATTTCTGACATTACTCCCATTTCTGACATTACTCCCATTTCTGACATTACTCCCATTTCTGACATTACTCCCATTTCTGACATTACTCCCATTTCCGACTCGGACCGATGGTGAG
52175	Synthetic_IRES_multiplicity_all_comb	TEV	Spacer1	6	2,3,4,5,6,7	37,55,73,91,109,127	206.29	206.29	0	NaN	CTAGGGCGCGCCAGTCCTTAAGGTTGATTCTGACATTTCTGACATTTCTGACATTACTCCCATTTCTGACATTACTCCCATTTCTGACATTACTCCCATTTCTGACATTACTCCCATTTCTGACATTACTCCCATTTCTGACATTACTCCCATTTCTGACATTTCTGACATTTCTGACATTTCTGACATTTCCGACTCGGACCGATGGTGAG
52177	Synthetic_IRES_multiplicity_all_comb	TEV	Spacer1	6	2,3,4,5,6,8	37,55,73,91,109,145	206.29	206.29	0	NaN	CTAGGGCGCGCCAGTCCTTATGCTCATATCTGACATTTCTGACATTTCTGACATTACTCCCATTTCTGACATTACTCCCATTTCTGACATTACTCCCATTTCTGACATTACTCCCATTTCTGACATTACTCCCATTTCTGACATTTCTGACATTTCTGACATTACTCCCATTTCTGACATTTCTGACATTTCCGACTCGGACCGATGGTGAG
52178	Synthetic_IRES_multiplicity_all_comb	TEV	Spacer1	6	2,3,4,5,6,9	37,55,73,91,109,163	1201.7	2312.4	0.017462	NaN	CTAGGGCGCGCCAGTCCTTATGAGCAAATCTGACATTTCTGACATTTCTGACATTACTCCCATTTCTGACATTACTCCCATTTCTGACATTACTCCCATTTCTGACATTACTCCCATTTCTGACATTACTCCCATTTCTGACATTTCTGACATTTCTGACATTTCTGACATTTCTGACATTACTCCCATTTCCGACTCGGACCGATGGTGAG
52181	Synthetic_IRES_multiplicity_all_comb	TEV	Spacer1	6	2,3,4,5,7,8	37,55,73,91,127,145	206.29	206.29	0	NaN	CTAGGGCGCGCCAGTCCTATACAGTTTATCTGACATTTCTGACATTTCTGACATTACTCCCATTTCTGACATTACTCCCATTTCTGACATTACTCCCATTTCTGACATTACTCCCATTTCTGACATTTCTGACATTTCTGACATTACTCCCATTTCTGACATTACTCCCATTTCTGACATTTCTGACATTTCCGACTCGGACCGATGGTGAG
52182	Synthetic_IRES_multiplicity_all_comb	TEV	Spacer1	6	2,3,4,5,7,9	37,55,73,91,127,163	206.29	206.29	0	NaN	CTAGGGCGCGCCAGTCCTTTAAAGTGTATCTGACATTTCTGACATTTCTGACATTACTCCCATTTCTGACATTACTCCCATTTCTGACATTACTCCCATTTCTGACATTACTCCCATTTCTGACATTTCTGACATTTCTGACATTACTCCCATTTCTGACATTTCTGACATTTCTGACATTACTCCCATTTCCGACTCGGACCGATGGTGAG
52184	Synthetic_IRES_multiplicity_all_comb	TEV	Spacer1	6	2,3,4,5,8,9	37,55,73,91,145,163	206.29	206.29	0.00098329	NaN	CTAGGGCGCGCCAGTCCTACGTTCAAGTTCTGACATTTCTGACATTTCTGACATTACTCCCATTTCTGACATTACTCCCATTTCTGACATTACTCCCATTTCTGACATTACTCCCATTTCTGACATTTCTGACATTTCTGACATTTCTGACATTTCTGACATTACTCCCATTTCTGACATTACTCCCATTTCCGACTCGGACCGATGGTGAG
52189	Synthetic_IRES_multiplicity_all_comb	TEV	Spacer1	6	2,3,4,6,7,8	37,55,73,109,127,145	206.29	206.29	0.011526	NaN	CTAGGGCGCGCCAGTCCTCCTAAACTGATCTGACATTTCTGACATTTCTGACATTACTCCCATTTCTGACATTACTCCCATTTCTGACATTACTCCCATTTCTGACATTTCTGACATTTCTGACATTACTCCCATTTCTGACATTACTCCCATTTCTGACATTACTCCCATTTCTGACATTTCTGACATTTCCGACTCGGACCGATGGTGAG
52190	Synthetic_IRES_multiplicity_all_comb	TEV	Spacer1	6	2,3,4,6,7,9	37,55,73,109,127,163	206.29	206.29	0.011371	NaN	CTAGGGCGCGCCAGTCCTCCTTTCGTCTTCTGACATTTCTGACATTTCTGACATTACTCCCATTTCTGACATTACTCCCATTTCTGACATTACTCCCATTTCTGACATTTCTGACATTTCTGACATTACTCCCATTTCTGACATTACTCCCATTTCTGACATTTCTGACATTTCTGACATTACTCCCATTTCCGACTCGGACCGATGGTGAG
52192	Synthetic_IRES_multiplicity_all_comb	TEV	Spacer1	6	2,3,4,6,8,9	37,55,73,109,145,163	206.29	206.29	0.024369	NaN	CTAGGGCGCGCCAGTCCTAGCAAGTAGGTCTGACATTTCTGACATTTCTGACATTACTCCCATTTCTGACATTACTCCCATTTCTGACATTACTCCCATTTCTGACATTTCTGACATTTCTGACATTACTCCCATTTCTGACATTTCTGACATTTCTGACATTACTCCCATTTCTGACATTACTCCCATTTCCGACTCGGACCGATGGTGAG
52196	Synthetic_IRES_multiplicity_all_comb	TEV	Spacer1	6	2,3,4,7,8,9	37,55,73,127,145,163	206.29	206.29	0	NaN	CTAGGGCGCGCCAGTCCTCAGTTGTAGGTCTGACATTTCTGACATTTCTGACATTACTCCCATTTCTGACATTACTCCCATTTCTGACATTACTCCCATTTCTGACATTTCTGACATTTCTGACATTTCTGACATTTCTGACATTACTCCCATTTCTGACATTACTCCCATTTCTGACATTACTCCCATTTCCGACTCGGACCGATGGTGAG
52205	Synthetic_IRES_multiplicity_all_comb	TEV	Spacer1	6	2,3,5,6,7,8	37,55,91,109,127,145	206.29	206.29	0.0042036	NaN	CTAGGGCGCGCCAGTCCTAAGGTCCTGTTCTGACATTTCTGACATTTCTGACATTACTCCCATTTCTGACATTACTCCCATTTCTGACATTTCTGACATTTCTGACATTACTCCCATTTCTGACATTACTCCCATTTCTGACATTACTCCCATTTCTGACATTACTCCCATTTCTGACATTTCTGACATTTCCGACTCGGACCGATGGTGAG
52206	Synthetic_IRES_multiplicity_all_comb	TEV	Spacer1	6	2,3,5,6,7,9	37,55,91,109,127,163	206.29	206.29	0.00705	NaN	CTAGGGCGCGCCAGTCCTCTAAGGTCCATCTGACATTTCTGACATTTCTGACATTACTCCCATTTCTGACATTACTCCCATTTCTGACATTTCTGACATTTCTGACATTACTCCCATTTCTGACATTACTCCCATTTCTGACATTACTCCCATTTCTGACATTTCTGACATTTCTGACATTACTCCCATTTCCGACTCGGACCGATGGTGAG
52208	Synthetic_IRES_multiplicity_all_comb	TEV	Spacer1	6	2,3,5,6,8,9	37,55,91,109,145,163	3722.8	206.29	0.0051617	0.99521	CTAGGGCGCGCCAGTCCTTGTAAAGGCTTCTGACATTTCTGACATTTCTGACATTACTCCCATTTCTGACATTACTCCCATTTCTGACATTTCTGACATTTCTGACATTACTCCCATTTCTGACATTACTCCCATTTCTGACATTTCTGACATTTCTGACATTACTCCCATTTCTGACATTACTCCCATTTCCGACTCGGACCGATGGTGAG
52212	Synthetic_IRES_multiplicity_all_comb	TEV	Spacer1	6	2,3,5,7,8,9	37,55,91,127,145,163	489.07	1931.9	0	1.5009	CTAGGGCGCGCCAGTCCTCTGTCTGTATTCTGACATTTCTGACATTTCTGACATTACTCCCATTTCTGACATTACTCCCATTTCTGACATTTCTGACATTTCTGACATTACTCCCATTTCTGACATTTCTGACATTTCTGACATTACTCCCATTTCTGACATTACTCCCATTTCTGACATTACTCCCATTTCCGACTCGGACCGATGGTGAG
52220	Synthetic_IRES_multiplicity_all_comb	TEV	Spacer1	6	2,3,6,7,8,9	37,55,109,127,145,163	206.29	206.29	0.078177	NaN	CTAGGGCGCGCCAGTCCTACTTACTCAGTCTGACATTTCTGACATTTCTGACATTACTCCCATTTCTGACATTACTCCCATTTCTGACATTTCTGACATTTCTGACATTTCTGACATTTCTGACATTACTCCCATTTCTGACATTACTCCCATTTCTGACATTACTCCCATTTCTGACATTACTCCCATTTCCGACTCGGACCGATGGTGAG
52237	Synthetic_IRES_multiplicity_all_comb	TEV	Spacer1	6	2,4,5,6,7,8	37,73,91,109,127,145	206.29	206.29	0	NaN	CTAGGGCGCGCCAGTCCTATCAAAGGATTCTGACATTTCTGACATTTCTGACATTACTCCCATTTCTGACATTTCTGACATTTCTGACATTACTCCCATTTCTGACATTACTCCCATTTCTGACATTACTCCCATTTCTGACATTACTCCCATTTCTGACATTACTCCCATTTCTGACATTTCTGACATTTCCGACTCGGACCGATGGTGAG
52238	Synthetic_IRES_multiplicity_all_comb	TEV	Spacer1	6	2,4,5,6,7,9	37,73,91,109,127,163	206.29	206.29	0	NaN	CTAGGGCGCGCCAGTCCTCTAGTGAGTTTCTGACATTTCTGACATTTCTGACATTACTCCCATTTCTGACATTTCTGACATTTCTGACATTACTCCCATTTCTGACATTACTCCCATTTCTGACATTACTCCCATTTCTGACATTACTCCCATTTCTGACATTTCTGACATTTCTGACATTACTCCCATTTCCGACTCGGACCGATGGTGAG
52240	Synthetic_IRES_multiplicity_all_comb	TEV	Spacer1	6	2,4,5,6,8,9	37,73,91,109,145,163	206.29	206.29	0	NaN	CTAGGGCGCGCCAGTCCTCAGCAGAGCATCTGACATTTCTGACATTTCTGACATTACTCCCATTTCTGACATTTCTGACATTTCTGACATTACTCCCATTTCTGACATTACTCCCATTTCTGACATTACTCCCATTTCTGACATTTCTGACATTTCTGACATTACTCCCATTTCTGACATTACTCCCATTTCCGACTCGGACCGATGGTGAG
52244	Synthetic_IRES_multiplicity_all_comb	TEV	Spacer1	6	2,4,5,7,8,9	37,73,91,127,145,163	206.29	206.29	0.011664	NaN	CTAGGGCGCGCCAGTCCTCCAGTGAGAATCTGACATTTCTGACATTTCTGACATTACTCCCATTTCTGACATTTCTGACATTTCTGACATTACTCCCATTTCTGACATTACTCCCATTTCTGACATTTCTGACATTTCTGACATTACTCCCATTTCTGACATTACTCCCATTTCTGACATTACTCCCATTTCCGACTCGGACCGATGGTGAG
52252	Synthetic_IRES_multiplicity_all_comb	TEV	Spacer1	6	2,4,6,7,8,9	37,73,109,127,145,163	7006.9	1180.7	0	NaN	CTAGGGCGCGCCAGTCCTTGAACTGTTATCTGACATTTCTGACATTTCTGACATTACTCCCATTTCTGACATTTCTGACATTTCTGACATTACTCCCATTTCTGACATTTCTGACATTTCTGACATTACTCCCATTTCTGACATTACTCCCATTTCTGACATTACTCCCATTTCTGACATTACTCCCATTTCCGACTCGGACCGATGGTGAG
52268	Synthetic_IRES_multiplicity_all_comb	TEV	Spacer1	6	2,5,6,7,8,9	37,91,109,127,145,163	206.29	206.29	0.01682	NaN	CTAGGGCGCGCCAGTCCTATGACCAGATTCTGACATTTCTGACATTTCTGACATTACTCCCATTTCTGACATTTCTGACATTTCTGACATTTCTGACATTTCTGACATTACTCCCATTTCTGACATTACTCCCATTTCTGACATTACTCCCATTTCTGACATTACTCCCATTTCTGACATTACTCCCATTTCCGACTCGGACCGATGGTGAG
52648	Synthetic_IRES_multiplicity_all_comb	TEV	Spacer1	6	3,4,5,6,7,8	55,73,91,109,127,145	734.63	206.29	0	-0.46422	CTAGGGCGCGCCAGTCCTAAAGTGTTGCTCTGACATTTCTGACATTTCTGACATTTCTGACATTTCTGACATTACTCCCATTTCTGACATTACTCCCATTTCTGACATTACTCCCATTTCTGACATTACTCCCATTTCTGACATTACTCCCATTTCTGACATTACTCCCATTTCTGACATTTCTGACATTTCCGACTCGGACCGATGGTGAG
52649	Synthetic_IRES_multiplicity_all_comb	TEV	Spacer1	6	3,4,5,6,7,9	55,73,91,109,127,163	206.29	206.29	0	NaN	CTAGGGCGCGCCAGTCCTCAACTTGAGCTCTGACATTTCTGACATTTCTGACATTTCTGACATTTCTGACATTACTCCCATTTCTGACATTACTCCCATTTCTGACATTACTCCCATTTCTGACATTACTCCCATTTCTGACATTACTCCCATTTCTGACATTTCTGACATTTCTGACATTACTCCCATTTCCGACTCGGACCGATGGTGAG
52651	Synthetic_IRES_multiplicity_all_comb	TEV	Spacer1	6	3,4,5,6,8,9	55,73,91,109,145,163	206.29	206.29	0	NaN	CTAGGGCGCGCCAGTCCTGAGACTGAGCTCTGACATTTCTGACATTTCTGACATTTCTGACATTTCTGACATTACTCCCATTTCTGACATTACTCCCATTTCTGACATTACTCCCATTTCTGACATTACTCCCATTTCTGACATTTCTGACATTTCTGACATTACTCCCATTTCTGACATTACTCCCATTTCCGACTCGGACCGATGGTGAG
52655	Synthetic_IRES_multiplicity_all_comb	TEV	Spacer1	6	3,4,5,7,8,9	55,73,91,127,145,163	18017	35536	0.024193	NaN	CTAGGGCGCGCCAGTCCTACCTAGCAGCTCTGACATTTCTGACATTTCTGACATTTCTGACATTTCTGACATTACTCCCATTTCTGACATTACTCCCATTTCTGACATTACTCCCATTTCTGACATTTCTGACATTTCTGACATTACTCCCATTTCTGACATTACTCCCATTTCTGACATTACTCCCATTTCCGACTCGGACCGATGGTGAG
52663	Synthetic_IRES_multiplicity_all_comb	TEV	Spacer1	6	3,4,6,7,8,9	55,73,109,127,145,163	206.29	206.29	0	NaN	CTAGGGCGCGCCAGTCCTTAACTACTGCTCTGACATTTCTGACATTTCTGACATTTCTGACATTTCTGACATTACTCCCATTTCTGACATTACTCCCATTTCTGACATTTCTGACATTTCTGACATTACTCCCATTTCTGACATTACTCCCATTTCTGACATTACTCCCATTTCTGACATTACTCCCATTTCCGACTCGGACCGATGGTGAG
52679	Synthetic_IRES_multiplicity_all_comb	TEV	Spacer1	6	3,5,6,7,8,9	55,91,109,127,145,163	206.29	206.29	0.025521	NaN	CTAGGGCGCGCCAGTCCTGCTCAGAGGTTCTGACATTTCTGACATTTCTGACATTTCTGACATTTCTGACATTACTCCCATTTCTGACATTTCTGACATTTCTGACATTACTCCCATTTCTGACATTACTCCCATTTCTGACATTACTCCCATTTCTGACATTACTCCCATTTCTGACATTACTCCCATTTCCGACTCGGACCGATGGTGAG
53338	Synthetic_IRES_multiplicity_all_comb	TEV	Spacer1	6	4,5,6,7,8,9	73,91,109,127,145,163	763.26	2214.6	0	2.2082	CTAGGGCGCGCCAGTCCTTCTAGCAAACTCTGACATTTCTGACATTTCTGACATTTCTGACATTTCTGACATTTCTGACATTTCTGACATTACTCCCATTTCTGACATTACTCCCATTTCTGACATTACTCCCATTTCTGACATTACTCCCATTTCTGACATTACTCCCATTTCTGACATTACTCCCATTTCCGACTCGGACCGATGGTGAG
52173	Synthetic_IRES_multiplicity_all_comb	TEV	Spacer1	7	2,3,4,5,6,7,8	37,55,73,91,109,127,145	206.29	206.29	0.025935	NaN	CTAGGGCGCGCCAGTCCTCTTAACGTAGTCTGACATTTCTGACATTTCTGACATTACTCCCATTTCTGACATTACTCCCATTTCTGACATTACTCCCATTTCTGACATTACTCCCATTTCTGACATTACTCCCATTTCTGACATTACTCCCATTTCTGACATTACTCCCATTTCTGACATTTCTGACATTTCCGACTCGGACCGATGGTGAG
52174	Synthetic_IRES_multiplicity_all_comb	TEV	Spacer1	7	2,3,4,5,6,7,9	37,55,73,91,109,127,163	527.82	523.54	0.0020581	NaN	CTAGGGCGCGCCAGTCCTTCGCTACGTTTCTGACATTTCTGACATTTCTGACATTACTCCCATTTCTGACATTACTCCCATTTCTGACATTACTCCCATTTCTGACATTACTCCCATTTCTGACATTACTCCCATTTCTGACATTACTCCCATTTCTGACATTTCTGACATTTCTGACATTACTCCCATTTCCGACTCGGACCGATGGTGAG
52176	Synthetic_IRES_multiplicity_all_comb	TEV	Spacer1	7	2,3,4,5,6,8,9	37,55,73,91,109,145,163	206.29	206.29	0	-3.6162	CTAGGGCGCGCCAGTCCTACTTGGTGAGTCTGACATTTCTGACATTTCTGACATTACTCCCATTTCTGACATTACTCCCATTTCTGACATTACTCCCATTTCTGACATTACTCCCATTTCTGACATTACTCCCATTTCTGACATTTCTGACATTTCTGACATTACTCCCATTTCTGACATTACTCCCATTTCCGACTCGGACCGATGGTGAG
52180	Synthetic_IRES_multiplicity_all_comb	TEV	Spacer1	7	2,3,4,5,7,8,9	37,55,73,91,127,145,163	206.29	206.29	0.040134	NaN	CTAGGGCGCGCCAGTCCTTTAAGTGCCATCTGACATTTCTGACATTTCTGACATTACTCCCATTTCTGACATTACTCCCATTTCTGACATTACTCCCATTTCTGACATTACTCCCATTTCTGACATTTCTGACATTTCTGACATTACTCCCATTTCTGACATTACTCCCATTTCTGACATTACTCCCATTTCCGACTCGGACCGATGGTGAG
52188	Synthetic_IRES_multiplicity_all_comb	TEV	Spacer1	7	2,3,4,6,7,8,9	37,55,73,109,127,145,163	10839	206.29	0.0015377	NaN	CTAGGGCGCGCCAGTCCTATGAGAGGCATCTGACATTTCTGACATTTCTGACATTACTCCCATTTCTGACATTACTCCCATTTCTGACATTACTCCCATTTCTGACATTTCTGACATTTCTGACATTACTCCCATTTCTGACATTACTCCCATTTCTGACATTACTCCCATTTCTGACATTACTCCCATTTCCGACTCGGACCGATGGTGAG
52204	Synthetic_IRES_multiplicity_all_comb	TEV	Spacer1	7	2,3,5,6,7,8,9	37,55,91,109,127,145,163	206.29	206.29	0	NaN	CTAGGGCGCGCCAGTCCTACCTCAAGTGTCTGACATTTCTGACATTTCTGACATTACTCCCATTTCTGACATTACTCCCATTTCTGACATTTCTGACATTTCTGACATTACTCCCATTTCTGACATTACTCCCATTTCTGACATTACTCCCATTTCTGACATTACTCCCATTTCTGACATTACTCCCATTTCCGACTCGGACCGATGGTGAG
52236	Synthetic_IRES_multiplicity_all_comb	TEV	Spacer1	7	2,4,5,6,7,8,9	37,73,91,109,127,145,163	206.29	206.29	0.011957	-2.0598	CTAGGGCGCGCCAGTCCTATCCTTGCCATCTGACATTTCTGACATTTCTGACATTACTCCCATTTCTGACATTTCTGACATTTCTGACATTACTCCCATTTCTGACATTACTCCCATTTCTGACATTACTCCCATTTCTGACATTACTCCCATTTCTGACATTACTCCCATTTCTGACATTACTCCCATTTCCGACTCGGACCGATGGTGAG
52647	Synthetic_IRES_multiplicity_all_comb	TEV	Spacer1	7	3,4,5,6,7,8,9	55,73,91,109,127,145,163	751.42	3563.3	0.0017916	2.5817	CTAGGGCGCGCCAGTCCTATGTCGGTGCTCTGACATTTCTGACATTTCTGACATTTCTGACATTTCTGACATTACTCCCATTTCTGACATTACTCCCATTTCTGACATTACTCCCATTTCTGACATTACTCCCATTTCTGACATTACTCCCATTTCTGACATTACTCCCATTTCTGACATTACTCCCATTTCCGACTCGGACCGATGGTGAG
52172	Synthetic_IRES_multiplicity_all_comb	TEV	Spacer1	8	2,3,4,5,6,7,8,9	37,55,73,91,109,127,145,163	206.29	206.29	0.020155	NaN	CTAGGGCGCGCCAGTCCTACCAGAACTTTCTGACATTTCTGACATTTCTGACATTACTCCCATTTCTGACATTACTCCCATTTCTGACATTACTCCCATTTCTGACATTACTCCCATTTCTGACATTACTCCCATTTCTGACATTACTCCCATTTCTGACATTACTCCCATTTCTGACATTACTCCCATTTCCGACTCGGACCGATGGTGAG
